# Supplementary material for: 1-[(2-Chloro-3-quinol­yl)meth­yl]indoline-2,3-dione
Source: Acta Crystallogr Sect E Struct Rep Online. 2010 Apr 24;66(Pt 5):o1141. doi: 10.1107/S1600536810013966 (PMC2979291; doi:10.1107/S1600536810013966)
Supplement: Supplementary file 1 [file e-66-o1141-sup1.cif]

##############################################################################
###                                                                        ###
###        Electronic paper (Acta Crystallographica Section E)             ###
###                                                                        ###
##############################################################################
#                                                                            #
# This CIF contains the data in a paper accepted for publication in Acta     #
# Crystallographica Section E. It conforms to the requirements of Notes      #
# for Authors for Section E, and has been peer reviewed under the auspices   #
# of the IUCr Commission on Journals.                                        #
#                                                                            #
# Full details of the Crystallographic Information File format               #
# are given in the paper "The Crystallographic Information File (CIF):       #
# a New Standard Archive File for Crystallography" by S. R. Hall, F. H.      #
# Allen and I. D. Brown [Acta Cryst. (1991), A47, 655-685].                  #
#                                                                            #
# The current version of the core CIF dictionary is obtainable from          #
# ftp://ftp.iucr.org/pub/cif_core.dic. The current version number is 2.4.    #
#                                                                            #
# Software is freely available for graphical display of the structure(s) in  #
# this CIF.  For information consult the CIF home page http://www.iucr.org/  #
# cif/home.html                                                              #
#                                                                            #
# This file may be used for bona fide research purposes within the           #
# scientific community so long as proper attribution is given to the journal # 
# article from which it was obtained.                                        #
#                                                                            #
##############################################################################
                                             
data_I
_audit_creation_method     SHELXL-97
_chemical_name_systematic
;
1-[(2-Chloro-3-quinolyl)methyl]indoline-2,3-dione
;
_chemical_name_common     ?
_chemical_formula_moiety     'C18 H11 Cl N2 O2'
_chemical_formula_sum     'C18 H11 Cl N2 O2'
_chemical_formula_iupac     'C18 H11 Cl N2 O2'
_chemical_formula_weight     322.74
_chemical_melting_point     ?
_symmetry_cell_setting     'monoclinic'
_symmetry_space_group_name_H-M     'P 21/c'
_symmetry_space_group_name_Hall     '-P 2ybc'
loop_
    _symmetry_equiv_pos_as_xyz
    'x, y, z'
    '-x, y+1/2, -z+1/2'
    '-x, -y, -z'
    'x, -y-1/2, z-1/2'
_cell_length_a     21.4984(8)
_cell_length_b     5.3061(2)
_cell_length_c     13.0356(4)
_cell_angle_alpha     90.00
_cell_angle_beta     99.718(3)
_cell_angle_gamma     90.00
_cell_volume     1465.67(9)
_cell_formula_units_Z     4
_cell_measurement_reflns_used     2724
_cell_measurement_theta_min     2.88
_cell_measurement_theta_max     25.49
_cell_measurement_temperature     293(2)
_exptl_crystal_description     Block
_exptl_crystal_colour     Orange
_exptl_crystal_size_max     0.33
_exptl_crystal_size_mid     0.30
_exptl_crystal_size_min     0.27
_exptl_crystal_density_diffrn     1.463
_exptl_crystal_density_meas     ?
_exptl_crystal_density_method     'not measured'
_exptl_crystal_F_000     664
_exptl_absorpt_coefficient_mu     0.272
_exptl_absorpt_correction_type     'none'
_exptl_absorpt_process_details     ?
_exptl_absorpt_correction_T_min     ?
_exptl_absorpt_correction_T_max     ?
_exptl_special_details
;
;
_diffrn_ambient_temperature     293(2)
_diffrn_radiation_type     MoK\a
_diffrn_radiation_wavelength     0.71073
_diffrn_radiation_source     'fine-focus sealed tube'
_diffrn_radiation_monochromator     graphite
_diffrn_measurement_device_type     'Oxford Diffraction Excalibur'
_diffrn_measurement_method     \w
_diffrn_detector_area_resol_mean     0
_diffrn_reflns_number     17920
_diffrn_reflns_av_R_equivalents     0.0502
_diffrn_reflns_av_sigmaI/netI     0.0455
_diffrn_reflns_theta_min     2.88
_diffrn_reflns_theta_max     25.49
_diffrn_reflns_theta_full     25.49
_diffrn_measured_fraction_theta_max     0.999
_diffrn_measured_fraction_theta_full     0.999
_diffrn_reflns_limit_h_min     -26
_diffrn_reflns_limit_h_max     26
_diffrn_reflns_limit_k_min     -6
_diffrn_reflns_limit_k_max     6
_diffrn_reflns_limit_l_min     -15
_diffrn_reflns_limit_l_max     15
_diffrn_standards_number     0
_diffrn_standards_interval_count     0
_diffrn_standards_interval_time     0
_diffrn_standards_decay_%     0
_refine_special_details
;
Refinement of <i>F</i>^2^ against ALL reflections. The weighted <i>R</i>-factor
wR and goodness of fit <i>S</i> are based on <i>F</i>^2^, conventional
<i>R</i>-factors <i>R</i> are based on <i>F</i>, with <i>F</i> set to zero for
negative <i>F</i>^2^. The threshold expression of <i>F</i>^2^ >
\s(<i>F</i>^2^) is used only for calculating <i>R</i>-factors(gt) etc. and is
not relevant to the choice of reflections for refinement. <i>R</i>-factors
based on <i>F</i>^2^ are statistically about twice as large as those based on
<i>F</i>, and <i>R</i>- factors based on ALL data will be even larger.
;
_reflns_number_total     2724
_reflns_number_gt     1731
_reflns_threshold_expression     I>2\s(I)
_refine_ls_structure_factor_coef     Fsqd
_refine_ls_matrix_type     full
_refine_ls_R_factor_all     0.0692
_refine_ls_R_factor_gt     0.0370
_refine_ls_wR_factor_gt     0.0797
_refine_ls_wR_factor_ref     0.0853
_refine_ls_goodness_of_fit_ref     0.898
_refine_ls_restrained_S_all     0.898
_refine_ls_number_reflns     2724
_refine_ls_number_parameters     208
_refine_ls_number_restraints     0
_refine_ls_hydrogen_treatment     constr
_refine_ls_weighting_scheme     calc
_refine_ls_weighting_details
                 'calc w=1/[\s^2^(Fo^2^)+(0.0447P)^2^] where P=(Fo^2^+2Fc^2^)/3'
_atom_sites_solution_hydrogens     geom
_atom_sites_solution_primary     direct
_atom_sites_solution_secondary     difmap
_refine_ls_shift/su_max     0.000
_refine_ls_shift/su_mean     0.000
_refine_diff_density_max     0.209
_refine_diff_density_min     -0.229
_refine_ls_extinction_method     none
_refine_ls_extinction_coef     ?
loop_
    _atom_type_symbol
    _atom_type_description
    _atom_type_scat_dispersion_real
    _atom_type_scat_dispersion_imag
    _atom_type_scat_source
    'C' 'C' 0.0033 0.0016
                         'International Tables Vol C Tables 4.2.6.8 and 6.1.1.4'
    'H' 'H' 0.0000 0.0000
                         'International Tables Vol C Tables 4.2.6.8 and 6.1.1.4'
    'O' 'O' 0.0106 0.0060
                         'International Tables Vol C Tables 4.2.6.8 and 6.1.1.4'
    'N' 'N' 0.0061 0.0033
                         'International Tables Vol C Tables 4.2.6.8 and 6.1.1.4'
    'Cl' 'Cl' 0.1484 0.1585
                         'International Tables Vol C Tables 4.2.6.8 and 6.1.1.4'
_computing_data_collection     'CrysAlis Pro (Oxford Diffraction, 2009)'
_computing_cell_refinement     'CrysAlis Pro (Oxford Diffraction, 2009)'
_computing_data_reduction     'CrysAlis Pro (Oxford Diffraction, 2009)'
_computing_structure_solution     'SHELXS97 (Sheldrick, 2008)'
_computing_structure_refinement     'SHELXL97 (Sheldrick, 2008)'
_computing_molecular_graphics     'ORTEP-3 for Windows (Farrugia, 1997)'
_computing_publication_material     'WinGX (Farrugia, 1999)'
loop_
    _atom_site_type_symbol
    _atom_site_label
    _atom_site_fract_x
    _atom_site_fract_y
    _atom_site_fract_z
    _atom_site_U_iso_or_equiv
    _atom_site_adp_type
    _atom_site_calc_flag
    _atom_site_refinement_flags
    _atom_site_occupancy
    _atom_site_disorder_assembly
    _atom_site_disorder_group
    Cl Cl1 0.32510(3) 1.40527(10) 0.51979(4) 0.0614(2) Uani d . 1 . .
    N N1 0.38948(7) 1.0493(3) 0.45048(11) 0.0458(4) Uani d . 1 . .
    C C2 0.28707(8) 1.1294(3) 0.34507(13) 0.0360(4) Uani d . 1 . .
    C C3 0.29797(8) 0.9460(3) 0.27719(13) 0.0379(4) Uani d . 1 . .
    H H3 0.2675 0.9121 0.2192 0.046 Uiso calc R 1 . .
    N N2 0.18214(7) 1.2157(3) 0.24049(11) 0.0398(4) Uani d . 1 . .
    C C13 0.10081(8) 1.0002(3) 0.13973(13) 0.0376(4) Uani d . 1 . .
    C C1 0.33623(9) 1.1692(3) 0.43088(13) 0.0406(5) Uani d . 1 . .
    C C14 0.13853(8) 1.0147(3) 0.23746(14) 0.0377(4) Uani d . 1 . .
    C C8 0.39988(8) 0.8632(3) 0.38138(14) 0.0407(5) Uani d . 1 . .
    O O1 0.20473(6) 1.5156(3) 0.12348(11) 0.0579(4) Uani d . 1 . .
    C C4 0.36754(9) 0.6131(3) 0.22547(15) 0.0481(5) Uani d . 1 . .
    H H4 0.3382 0.5751 0.1666 0.058 Uiso calc R 1 . .
    O O2 0.10171(7) 1.2586(3) -0.01339(11) 0.0635(4) Uani d . 1 . .
    C C10 0.22789(9) 1.2877(3) 0.33140(14) 0.0463(5) Uani d . 1 . .
    H H10A 0.2085 1.2717 0.3931 0.056 Uiso calc R 1 . .
    H H10B 0.2392 1.4632 0.3249 0.056 Uiso calc R 1 . .
    C C9 0.35465(8) 0.8066(3) 0.29322(13) 0.0375(4) Uani d . 1 . .
    C C15 0.05482(9) 0.8170(4) 0.11805(15) 0.0477(5) Uani d . 1 . .
    H H15 0.0300 0.8064 0.0525 0.057 Uiso calc R 1 . .
    C C12 0.12083(8) 1.1985(3) 0.07592(15) 0.0423(5) Uani d . 1 . .
    C C7 0.45672(9) 0.7252(4) 0.39988(16) 0.0547(6) Uani d . 1 . .
    H H7 0.4871 0.7616 0.4576 0.066 Uiso calc R 1 . .
    C C5 0.42260(10) 0.4820(4) 0.24572(18) 0.0587(6) Uani d . 1 . .
    H H5 0.4306 0.3541 0.2010 0.070 Uiso calc R 1 . .
    C C11 0.17522(9) 1.3370(4) 0.14680(15) 0.0418(5) Uani d . 1 . .
    C C6 0.46691(10) 0.5389(4) 0.33319(19) 0.0588(6) Uani d . 1 . .
    H H6 0.5043 0.4475 0.3463 0.071 Uiso calc R 1 . .
    C C18 0.13105(9) 0.8492(4) 0.31574(15) 0.0476(5) Uani d . 1 . .
    H H18 0.1561 0.8586 0.3812 0.057 Uiso calc R 1 . .
    C C16 0.04657(9) 0.6503(4) 0.19561(18) 0.0542(6) Uani d . 1 . .
    H H16 0.0156 0.5264 0.1829 0.065 Uiso calc R 1 . .
    C C17 0.08426(10) 0.6670(4) 0.29230(18) 0.0552(6) Uani d . 1 . .
    H H17 0.0781 0.5524 0.3436 0.066 Uiso calc R 1 . .
loop_
    _atom_site_aniso_label
    _atom_site_aniso_U_11
    _atom_site_aniso_U_22
    _atom_site_aniso_U_33
    _atom_site_aniso_U_12
    _atom_site_aniso_U_13
    _atom_site_aniso_U_23
    Cl1 0.0765(4) 0.0609(4) 0.0442(3) -0.0082(3) 0.0028(3) -0.0161(2)
    N1 0.0427(10) 0.0504(10) 0.0406(9) -0.0072(8) -0.0039(8) 0.0046(8)
    C2 0.0363(10) 0.0362(10) 0.0346(10) -0.0046(9) 0.0038(8) -0.0006(8)
    C3 0.0337(10) 0.0422(11) 0.0359(10) -0.0036(9) 0.0000(8) 0.0003(9)
    N2 0.0341(9) 0.0400(9) 0.0425(10) 0.0007(7) -0.0016(7) -0.0043(7)
    C13 0.0320(10) 0.0364(10) 0.0436(12) 0.0019(9) 0.0040(9) 0.0000(9)
    C1 0.0460(12) 0.0415(11) 0.0335(11) -0.0096(10) 0.0042(9) -0.0009(9)
    C14 0.0340(11) 0.0335(10) 0.0461(12) 0.0066(9) 0.0078(9) -0.0017(9)
    C8 0.0319(11) 0.0430(11) 0.0457(12) -0.0052(9) 0.0027(9) 0.0079(9)
    O1 0.0489(9) 0.0526(9) 0.0719(10) -0.0123(7) 0.0092(7) 0.0042(7)
    C4 0.0427(12) 0.0496(12) 0.0520(13) 0.0032(10) 0.0078(10) -0.0040(10)
    O2 0.0690(10) 0.0721(10) 0.0457(9) -0.0133(8) -0.0013(8) 0.0077(7)
    C10 0.0439(12) 0.0458(11) 0.0465(12) 0.0017(10) 0.0004(10) -0.0106(9)
    C9 0.0326(11) 0.0405(10) 0.0388(11) -0.0039(9) 0.0045(9) 0.0038(9)
    C15 0.0394(12) 0.0460(11) 0.0554(13) -0.0005(10) 0.0008(10) -0.0040(10)
    C12 0.0402(12) 0.0448(11) 0.0410(12) 0.0026(9) 0.0045(10) -0.0006(10)
    C7 0.0337(12) 0.0623(14) 0.0632(14) -0.0041(11) -0.0062(10) 0.0136(12)
    C5 0.0492(14) 0.0546(13) 0.0741(16) 0.0050(11) 0.0160(12) -0.0028(11)
    C11 0.0330(11) 0.0405(11) 0.0516(13) 0.0026(10) 0.0069(9) 0.0001(10)
    C6 0.0395(13) 0.0548(14) 0.0824(17) 0.0074(11) 0.0107(12) 0.0099(12)
    C18 0.0476(13) 0.0477(12) 0.0477(12) 0.0142(11) 0.0087(10) 0.0045(10)
    C16 0.0413(13) 0.0421(12) 0.0810(17) -0.0023(10) 0.0155(12) -0.0007(12)
    C17 0.0576(14) 0.0415(12) 0.0726(16) 0.0104(11) 0.0282(13) 0.0122(11)
_geom_special_details
;
All esds (except the esd in the dihedral angle between two l.s. planes) are
estimated using the full covariance matrix. The cell esds are taken into
account individually in the estimation of esds in distances, angles and
torsion angles; correlations between esds in cell parameters are only used
when they are defined by crystal symmetry. An approximate (isotropic)
treatment of cell esds is used for estimating esds involving l.s. planes.
;
loop_
    _geom_bond_atom_site_label_1
    _geom_bond_atom_site_label_2
    _geom_bond_site_symmetry_2
    _geom_bond_distance
    _geom_bond_publ_flag
    Cl1 C1 . 1.7503(18) ?
    N1 C1 . 1.297(2) ?
    N1 C8 . 1.380(2) ?
    C2 C3 . 1.362(2) ?
    C2 C1 . 1.419(3) ?
    C2 C10 . 1.510(2) ?
    C3 C9 . 1.411(2) ?
    C3 H3 . 0.9300 ?
    N2 C11 . 1.366(2) ?
    N2 C14 . 1.416(2) ?
    N2 C10 . 1.457(2) ?
    C13 C15 . 1.381(2) ?
    C13 C14 . 1.392(2) ?
    C13 C12 . 1.451(3) ?
    C14 C18 . 1.376(2) ?
    C8 C9 . 1.407(2) ?
    C8 C7 . 1.410(3) ?
    O1 C11 . 1.208(2) ?
    C4 C5 . 1.360(3) ?
    C4 C9 . 1.412(2) ?
    C4 H4 . 0.9300 ?
    O2 C12 . 1.210(2) ?
    C10 H10A . 0.9700 ?
    C10 H10B . 0.9700 ?
    C15 C16 . 1.377(3) ?
    C15 H15 . 0.9300 ?
    C12 C11 . 1.548(3) ?
    C7 C6 . 1.358(3) ?
    C7 H7 . 0.9300 ?
    C5 C6 . 1.390(3) ?
    C5 H5 . 0.9300 ?
    C6 H6 . 0.9300 ?
    C18 C17 . 1.391(3) ?
    C18 H18 . 0.9300 ?
    C16 C17 . 1.381(3) ?
    C16 H16 . 0.9300 ?
    C17 H17 . 0.9300 ?
loop_
    _geom_angle_atom_site_label_1
    _geom_angle_atom_site_label_2
    _geom_angle_atom_site_label_3
    _geom_angle_site_symmetry_1
    _geom_angle_site_symmetry_3
    _geom_angle
    _geom_angle_publ_flag
    C1 N1 C8 . . 117.22(16) ?
    C3 C2 C1 . . 115.56(17) ?
    C3 C2 C10 . . 123.70(16) ?
    C1 C2 C10 . . 120.73(16) ?
    C2 C3 C9 . . 121.17(17) ?
    C2 C3 H3 . . 119.4 ?
    C9 C3 H3 . . 119.4 ?
    C11 N2 C14 . . 110.98(15) ?
    C11 N2 C10 . . 124.07(15) ?
    C14 N2 C10 . . 124.94(15) ?
    C15 C13 C14 . . 120.82(16) ?
    C15 C13 C12 . . 131.64(17) ?
    C14 C13 C12 . . 107.54(16) ?
    N1 C1 C2 . . 126.69(17) ?
    N1 C1 Cl1 . . 115.82(14) ?
    C2 C1 Cl1 . . 117.49(15) ?
    C18 C14 C13 . . 121.36(17) ?
    C18 C14 N2 . . 128.29(17) ?
    C13 C14 N2 . . 110.35(15) ?
    N1 C8 C9 . . 121.33(17) ?
    N1 C8 C7 . . 119.42(18) ?
    C9 C8 C7 . . 119.24(18) ?
    C5 C4 C9 . . 120.46(19) ?
    C5 C4 H4 . . 119.8 ?
    C9 C4 H4 . . 119.8 ?
    N2 C10 C2 . . 112.95(14) ?
    N2 C10 H10A . . 109.0 ?
    C2 C10 H10A . . 109.0 ?
    N2 C10 H10B . . 109.0 ?
    C2 C10 H10B . . 109.0 ?
    H10A C10 H10B . . 107.8 ?
    C8 C9 C3 . . 118.02(17) ?
    C8 C9 C4 . . 118.98(17) ?
    C3 C9 C4 . . 123.00(17) ?
    C16 C15 C13 . . 118.58(18) ?
    C16 C15 H15 . . 120.7 ?
    C13 C15 H15 . . 120.7 ?
    O2 C12 C13 . . 131.09(18) ?
    O2 C12 C11 . . 123.28(17) ?
    C13 C12 C11 . . 105.62(16) ?
    C6 C7 C8 . . 119.8(2) ?
    C6 C7 H7 . . 120.1 ?
    C8 C7 H7 . . 120.1 ?
    C4 C5 C6 . . 120.1(2) ?
    C4 C5 H5 . . 119.9 ?
    C6 C5 H5 . . 119.9 ?
    O1 C11 N2 . . 127.74(18) ?
    O1 C11 C12 . . 126.75(18) ?
    N2 C11 C12 . . 105.50(16) ?
    C7 C6 C5 . . 121.4(2) ?
    C7 C6 H6 . . 119.3 ?
    C5 C6 H6 . . 119.3 ?
    C14 C18 C17 . . 116.82(19) ?
    C14 C18 H18 . . 121.6 ?
    C17 C18 H18 . . 121.6 ?
    C15 C16 C17 . . 120.00(19) ?
    C15 C16 H16 . . 120.0 ?
    C17 C16 H16 . . 120.0 ?
    C16 C17 C18 . . 122.42(19) ?
    C16 C17 H17 . . 118.8 ?
    C18 C17 H17 . . 118.8 ?
loop_
    _geom_torsion_atom_site_label_1
    _geom_torsion_atom_site_label_2
    _geom_torsion_atom_site_label_3
    _geom_torsion_atom_site_label_4
    _geom_torsion_site_symmetry_1
    _geom_torsion_site_symmetry_2
    _geom_torsion_site_symmetry_3
    _geom_torsion_site_symmetry_4
    _geom_torsion
    _geom_torsion_publ_flag
    C1 C2 C3 C9 . . . . 0.3(2) ?
    C10 C2 C3 C9 . . . . 179.03(16) ?
    C8 N1 C1 C2 . . . . -0.1(3) ?
    C8 N1 C1 Cl1 . . . . -179.53(12) ?
    C3 C2 C1 N1 . . . . -0.2(3) ?
    C10 C2 C1 N1 . . . . -178.90(17) ?
    C3 C2 C1 Cl1 . . . . 179.28(12) ?
    C10 C2 C1 Cl1 . . . . 0.5(2) ?
    C15 C13 C14 C18 . . . . -0.5(3) ?
    C12 C13 C14 C18 . . . . -179.71(16) ?
    C15 C13 C14 N2 . . . . 179.64(15) ?
    C12 C13 C14 N2 . . . . 0.45(19) ?
    C11 N2 C14 C18 . . . . 179.71(17) ?
    C10 N2 C14 C18 . . . . -1.1(3) ?
    C11 N2 C14 C13 . . . . -0.46(19) ?
    C10 N2 C14 C13 . . . . 178.72(15) ?
    C1 N1 C8 C9 . . . . 0.2(3) ?
    C1 N1 C8 C7 . . . . -179.23(16) ?
    C11 N2 C10 C2 . . . . -98.40(18) ?
    C14 N2 C10 C2 . . . . 82.5(2) ?
    C3 C2 C10 N2 . . . . 2.8(2) ?
    C1 C2 C10 N2 . . . . -178.58(16) ?
    N1 C8 C9 C3 . . . . 0.0(3) ?
    C7 C8 C9 C3 . . . . 179.40(16) ?
    N1 C8 C9 C4 . . . . -179.55(15) ?
    C7 C8 C9 C4 . . . . -0.2(3) ?
    C2 C3 C9 C8 . . . . -0.3(2) ?
    C2 C3 C9 C4 . . . . 179.27(16) ?
    C5 C4 C9 C8 . . . . 0.6(3) ?
    C5 C4 C9 C3 . . . . -178.91(17) ?
    C14 C13 C15 C16 . . . . 0.7(3) ?
    C12 C13 C15 C16 . . . . 179.68(17) ?
    C15 C13 C12 O2 . . . . 1.3(3) ?
    C14 C13 C12 O2 . . . . -179.6(2) ?
    C15 C13 C12 C11 . . . . -179.36(18) ?
    C14 C13 C12 C11 . . . . -0.28(18) ?
    N1 C8 C7 C6 . . . . 178.92(17) ?
    C9 C8 C7 C6 . . . . -0.5(3) ?
    C9 C4 C5 C6 . . . . -0.4(3) ?
    C14 N2 C11 O1 . . . . 179.81(17) ?
    C10 N2 C11 O1 . . . . 0.6(3) ?
    C14 N2 C11 C12 . . . . 0.25(18) ?
    C10 N2 C11 C12 . . . . -178.93(15) ?
    O2 C12 C11 O1 . . . . -0.2(3) ?
    C13 C12 C11 O1 . . . . -179.55(17) ?
    O2 C12 C11 N2 . . . . 179.41(17) ?
    C13 C12 C11 N2 . . . . 0.02(18) ?
    C8 C7 C6 C5 . . . . 0.7(3) ?
    C4 C5 C6 C7 . . . . -0.2(3) ?
    C13 C14 C18 C17 . . . . 0.2(3) ?
    N2 C14 C18 C17 . . . . 180.00(16) ?
    C13 C15 C16 C17 . . . . -0.6(3) ?
    C15 C16 C17 C18 . . . . 0.3(3) ?
    C14 C18 C17 C16 . . . . -0.1(3) ?
loop_
    _geom_hbond_atom_site_label_D
    _geom_hbond_atom_site_label_H
    _geom_hbond_atom_site_label_A
    _geom_hbond_site_symmetry_A
    _geom_hbond_distance_DH
    _geom_hbond_distance_HA
    _geom_hbond_distance_DA
    _geom_hbond_angle_DHA
    C3 H3 N2 . 0.93 2.49 2.842(2) 102
    C17 H17 O2 4_576 0.93 2.48 3.367(3) 160
data_global
_journal_date_recd_electronic     2010-04-11
_journal_date_accepted     2010-04-15
_journal_name_full     'Acta Crystallographica, Section E'
_journal_year     2010
_journal_volume     66
_journal_issue      5
_journal_page_first     o1141
_journal_page_last     o1141
_journal_paper_category     QO
_journal_coeditor_code     PV2276
_publ_contact_author_name
;
'Rauf^*^, M. Khawar'
;
_publ_contact_author_address
;
Department of Chemistry
Quaid-i-Azam University Islamabad
45320-Pakistan
;
_publ_contact_author_email     khawar_rauf@hotmail.com
_publ_contact_author_fax     ?
_publ_contact_author_phone     ?
_publ_section_title
;
1-[(2-Chloro-3-quinolyl)methyl]indoline-2,3-dione
;
loop_
    _publ_author_name
    _publ_author_address
    'Khan, F. Nawaz'
;
Organic Chemistry Division,
School of Science
VIT University
Vellore 632 014, Tamil Nadu
India
;
    'Mohana Roopan, S'
;
Organic Chemistry Division,
School of Science
VIT University
Vellore 632 014, Tamil Nadu
India
;
    'Kone, Sriramakrishnaswamy'
;
Organic Chemistry Division,
School of Science
VIT University
Vellore 632 014, Tamil Nadu
India
;
    'Hathwar, Venkatesha R.'
;
Solid State and Structural Chemistry Unit
Indian Institute of Science
Bangalore 560 012, Karnataka
India
;
    'Khawar Rauf, M.'
;
Department of Chemistry
Quaid-i-Azam University
Islamabad 45320
Pakistan
;
