# Supplementary material for: 1-[(2-Chloro-3-quinol­yl)meth­yl]indoline-2,3-dione
Source: Acta Crystallogr Sect E Struct Rep Online. 2010 Apr 24;66(Pt 5):o1141. doi: 10.1107/S1600536810013966 (PMC2979291; doi:10.1107/S1600536810013966)
Supplement: Supplementary file 2 [file e-66-o1141-Isup2.hkl]

# 
# h,k,l, Fc-squared, Fo-squared, sigma(Fo-squared) and status flag 
# 
data_I
_shelx_title ' ' 
_shelx_refln_list_code          4 
_shelx_F_calc_maximum      160.14 
_exptl_crystal_F_000       664.00 
_reflns_d_resolution_high  0.8257 
 
loop_ 
 _symmetry_equiv_pos_as_xyz 
 'x, y, z' 
 '-x, y+1/2, -z+1/2' 
 '-x, -y, -z' 
 'x, -y-1/2, z-1/2' 
 
_cell_length_a    21.4984 
_cell_length_b     5.3061 
_cell_length_c    13.0356 
_cell_angle_alpha  90.000 
_cell_angle_beta   99.718 
_cell_angle_gamma  90.000 
 
_shelx_F_squared_multiplier     1.000 
 
loop_ 
 _refln_index_h 
 _refln_index_k 
 _refln_index_l 
 _refln_F_squared_calc 
 _refln_F_squared_meas 
 _refln_F_squared_sigma 
 _refln_observed_status 
   3   0   0      184.19      156.62      3.68 o 
   4   0   0    18450.46    17445.50    105.51 o 
   5   0   0     2607.31     2555.42     17.67 o 
   6   0   0      629.04      573.84     10.54 o 
   7   0   0     1382.02     1379.38     15.53 o 
   8   0   0     1969.19     1944.37     19.62 o 
   9   0   0     1480.56     1403.33     22.53 o 
  10   0   0      629.98      684.64     19.42 o 
  11   0   0      138.09      131.25     10.58 o 
  12   0   0      505.98      566.94     19.69 o 
  13   0   0       61.86       88.68      9.78 o 
  14   0   0      905.52      938.96     26.99 o 
  15   0   0      216.80      246.77     15.96 o 
  16   0   0       50.74       85.70     11.88 o 
  17   0   0      131.00      128.25     18.23 o 
  18   0   0       70.58      100.90     14.57 o 
  19   0   0       31.18       45.45     12.07 o 
  20   0   0        0.03        4.16     12.05 o 
  21   0   0      155.17      202.20     20.42 o 
  22   0   0      201.54      197.91     30.95 o 
  23   0   0        7.14       19.00     19.48 o 
  24   0   0       19.00       23.33     18.23 o 
  25   0   0       54.74       56.02     19.55 o 
   1   1   0     4894.71     4554.02     19.18 o 
   2   1   0      943.93      940.51      7.06 o 
   3   1   0     7223.19     7041.81     25.35 o 
   4   1   0      258.44      236.04      4.19 o 
   5   1   0     4348.98     4189.43     22.18 o 
   6   1   0      916.09      953.01      9.53 o 
   7   1   0        2.85        3.75      2.53 o 
   8   1   0      411.64      374.65      8.87 o 
   9   1   0     2283.69     2468.51     27.25 o 
  10   1   0     1099.51     1152.50     23.81 o 
  11   1   0        6.72        9.65      4.92 o 
  12   1   0      328.51      337.29     11.93 o 
  13   1   0     1850.72     1822.81     27.08 o 
  14   1   0        1.71        2.66      6.28 o 
  15   1   0      126.55      118.47      8.95 o 
  16   1   0       18.94       21.28      7.41 o 
  17   1   0       47.35       60.12      8.43 o 
  18   1   0        0.46        0.69      7.84 o 
  19   1   0      955.42     1014.62     25.82 o 
  20   1   0      158.91      146.95     12.08 o 
  21   1   0       45.17       38.98     10.43 o 
  22   1   0       52.05       72.18     12.98 o 
  23   1   0       20.33       15.96     10.63 o 
  24   1   0        0.07        0.00     10.98 o 
  25   1   0        9.29        3.72     13.79 o 
   0   2   0       15.01       12.15      2.84 o 
   1   2   0     2354.13     2264.53     15.51 o 
   2   2   0      152.91      158.20      4.38 o 
   3   2   0      370.80      347.32      6.42 o 
   4   2   0       38.08       40.90      3.27 o 
   5   2   0       50.68       44.58      2.64 o 
   6   2   0        5.02        1.92      2.62 o 
   7   2   0      607.21      654.27     10.38 o 
   8   2   0        6.50        3.94      3.94 o 
   9   2   0        2.15        0.97      4.31 o 
  10   2   0      661.74      724.82     15.51 o 
  11   2   0      513.63      472.09     13.57 o 
  12   2   0       36.80       39.60      5.95 o 
  13   2   0      226.84      231.73      9.27 o 
  14   2   0      115.65      125.03      8.64 o 
  15   2   0      134.77      130.58      7.74 o 
  16   2   0        8.69       11.86      5.83 o 
  17   2   0      492.21      468.23     14.48 o 
  18   2   0      181.85      157.48     11.65 o 
  19   2   0      143.27      131.36     12.72 o 
  20   2   0       18.82       19.79      9.86 o 
  21   2   0       75.64       83.56     12.26 o 
  22   2   0      134.85      152.06     14.44 o 
  23   2   0        3.09        1.27     10.63 o 
  24   2   0        0.28        2.77     11.78 o 
   1   3   0       13.04       23.23      4.60 o 
   2   3   0     2344.07     2416.49     32.16 o 
   3   3   0        3.51        8.98      4.25 o 
   4   3   0      555.06      558.83     12.54 o 
   5   3   0       86.75       71.59      6.35 o 
   6   3   0       70.93       70.27      6.78 o 
   7   3   0      487.93      483.72     13.52 o 
   8   3   0        2.58        0.00      3.13 o 
   9   3   0        0.24       11.16      4.39 o 
  10   3   0      192.26      192.14      8.92 o 
  11   3   0      358.78      356.27     12.80 o 
  12   3   0      125.86      121.66      8.79 o 
  13   3   0       37.19       37.68      6.85 o 
  14   3   0        4.88        3.22      6.87 o 
  15   3   0        7.83        8.18      6.87 o 
  16   3   0      281.82      250.83     14.66 o 
  17   3   0       37.07       41.68      9.60 o 
  18   3   0       37.34       32.33      9.89 o 
  19   3   0       29.40       36.11      9.51 o 
  20   3   0        0.66        4.19     10.87 o 
  21   3   0        0.05       12.45     11.41 o 
  22   3   0       12.57       22.48     12.82 o 
   0   4   0        3.11        4.73      3.00 o 
   1   4   0      115.11      114.83      6.60 o 
   2   4   0       53.37       55.19      5.62 o 
   3   4   0     1660.93     1699.01     26.66 o 
   4   4   0       25.43       34.56      5.87 o 
   5   4   0       60.65       60.38      7.10 o 
   6   4   0      271.97      294.70     15.60 o 
   7   4   0        0.66        0.00      6.23 o 
   8   4   0       45.22       43.46      6.95 o 
   9   4   0      264.47      237.08     11.95 o 
  10   4   0      112.12      126.36     10.64 o 
  11   4   0      103.40      108.86      9.49 o 
  12   4   0       69.97       77.44      9.67 o 
  13   4   0        0.28        0.00      8.16 o 
  14   4   0        0.75        0.00      9.72 o 
  15   4   0       28.26       22.78     11.92 o 
  16   4   0        4.91        8.43     12.72 o 
  17   4   0        0.01        2.17     10.57 o 
  18   4   0       33.67       40.91     11.76 o 
  19   4   0       26.32       38.35     11.94 o 
  20   4   0       28.08       40.12     13.23 o 
   1   5   0       23.08       16.31     10.18 o 
   2   5   0       64.45       57.98     10.43 o 
   3   5   0      391.85      395.28     19.26 o 
   4   5   0        7.93        0.00     10.24 o 
   5   5   0        1.68        2.34     10.34 o 
   6   5   0      132.18      139.65     11.48 o 
   7   5   0      244.09      247.46     18.12 o 
   8   5   0       26.73       20.39     10.58 o 
   9   5   0        1.48        0.00     10.91 o 
  10   5   0       45.02       46.52     10.45 o 
  11   5   0        1.99        0.00     10.30 o 
  12   5   0       76.64       62.66     12.34 o 
  13   5   0        0.65        9.33     15.00 o 
  14   5   0        6.21       15.77     14.47 o 
  15   5   0       15.95       22.65     16.67 o 
  16   5   0        6.25       23.40     17.77 o 
   0   6   0      145.75      163.83     22.47 o 
   1   6   0      122.50      124.53     15.08 o 
   2   6   0       22.08       18.17     11.53 o 
   3   6   0       58.14       67.91     11.56 o 
   4   6   0       40.45       30.85     11.76 o 
   5   6   0        2.65        6.48     12.14 o 
   6   6   0       30.05       19.17     11.42 o 
   7   6   0        1.03        0.00     11.15 o 
   8   6   0        2.16        6.99     11.55 o 
   9   6   0        3.33        0.00     16.16 o 
 -25   1   1        0.76       13.58     14.60 o 
 -24   1   1        2.60        3.11     11.24 o 
 -23   1   1        0.68        0.00     11.33 o 
 -22   1   1       26.28       30.36     10.67 o 
 -21   1   1      191.65      228.67     14.58 o 
 -20   1   1      534.81      557.46     21.43 o 
 -19   1   1       93.94      103.34     10.09 o 
 -18   1   1      153.10      167.48     11.92 o 
 -17   1   1       65.74       60.19      8.55 o 
 -16   1   1       78.56       73.60      8.12 o 
 -15   1   1       13.50       13.36      6.66 o 
 -14   1   1      330.83      336.58     13.04 o 
 -13   1   1        0.40        0.00      5.59 o 
 -12   1   1      113.88      103.33      6.95 o 
 -11   1   1        1.29       10.99      3.83 o 
 -10   1   1      121.48      132.59      6.22 o 
  -9   1   1     2421.74     2441.36     32.34 o 
  -8   1   1      265.34      312.40      6.27 o 
  -7   1   1      837.88      837.32      9.14 o 
  -6   1   1     1378.43     1453.37     11.49 o 
  -5   1   1    20193.67    19577.16     38.41 o 
  -4   1   1     4663.28     4502.74     19.69 o 
  -3   1   1       59.47       60.57      2.34 o 
  -2   1   1      877.29      835.18      6.49 o 
  -1   1   1     1243.34     1267.04     10.18 o 
   0   1   1        1.54        0.00      1.42 o 
   1   1   1      329.64      299.94      4.27 o 
   2   1   1        3.70        1.83      1.30 o 
   3   1   1      706.79      648.62      5.46 o 
   4   1   1     2359.09     2267.42     10.72 o 
   5   1   1      543.15      541.79      8.84 o 
   6   1   1     6246.97     6199.82     28.27 o 
   7   1   1      534.49      564.98      7.76 o 
   8   1   1     2906.10     2994.89     33.21 o 
   9   1   1     1583.64     1581.60     20.58 o 
  10   1   1      711.90      722.31     15.02 o 
  11   1   1      548.55      596.79     16.96 o 
  12   1   1     1066.63     1034.70     19.72 o 
  13   1   1       33.05       40.25      6.50 o 
  14   1   1      273.22      249.99     11.42 o 
  15   1   1        2.30        1.16      6.00 o 
  16   1   1        3.11        4.40      6.44 o 
  17   1   1        3.13        2.67      7.16 o 
  18   1   1      113.46      105.27      8.97 o 
  19   1   1      222.69      226.98     14.12 o 
  20   1   1       11.67        5.90      9.57 o 
  21   1   1       69.68       73.56     11.01 o 
  22   1   1      103.11       96.13     11.76 o 
  23   1   1      272.20      278.55     20.13 o 
  24   1   1       17.94       18.66     12.90 o 
  25   1   1        3.44        2.69     15.27 o 
 -24   2   1      218.70      234.33     17.90 o 
 -23   2   1      116.18      122.09     13.68 o 
 -22   2   1        9.35       16.52     11.83 o 
 -21   2   1      209.99      197.93     16.59 o 
 -20   2   1       67.54       45.84     11.44 o 
 -19   2   1        6.03        0.00      9.00 o 
 -18   2   1       28.37       23.83      7.90 o 
 -17   2   1      214.79      183.99     11.57 o 
 -16   2   1      114.60      120.32      8.83 o 
 -15   2   1      104.96      119.21      8.17 o 
 -14   2   1       40.16       45.23      6.68 o 
 -13   2   1       87.43       87.50      7.61 o 
 -12   2   1       18.21       21.41      4.81 o 
 -11   2   1      413.46      436.25     12.76 o 
 -10   2   1     1719.53     1664.56     25.17 o 
  -9   2   1        7.95       12.55      4.90 o 
  -8   2   1        6.33        2.80      4.02 o 
  -7   2   1      843.46      828.27     12.22 o 
  -6   2   1      164.99      149.96      5.19 o 
  -5   2   1      223.56      221.04      5.23 o 
  -4   2   1      257.11      246.50      6.03 o 
  -3   2   1      629.60      632.00      7.64 o 
  -2   2   1      840.46      773.74      9.27 o 
  -1   2   1      513.77      493.44      7.32 o 
   0   2   1      296.85      300.23      5.52 o 
   1   2   1      941.24      925.68      9.12 o 
   2   2   1       49.16       45.66      2.86 o 
   3   2   1      166.22      173.10      4.97 o 
   4   2   1      414.06      395.92      6.33 o 
   5   2   1     2303.35     2321.57     15.26 o 
   6   2   1       15.73       18.78      2.67 o 
   7   2   1      110.31      132.75      5.15 o 
   8   2   1      413.92      444.03      9.50 o 
   9   2   1       22.60       19.15      3.83 o 
  10   2   1     1460.66     1481.36     19.68 o 
  11   2   1      251.47      283.14     10.49 o 
  12   2   1      398.84      405.05     12.66 o 
  13   2   1       97.44      108.55      6.39 o 
  14   2   1      169.20      187.21      8.02 o 
  15   2   1       48.58       46.21      4.52 o 
  16   2   1       41.11       49.37      5.52 o 
  17   2   1       23.04       24.94      6.74 o 
  18   2   1       48.35       52.46      9.56 o 
  19   2   1       26.26       40.71      9.41 o 
  20   2   1        0.08        1.61      9.80 o 
  21   2   1       23.80        8.80      9.79 o 
  22   2   1        2.93        0.00     10.51 o 
  23   2   1        9.46        4.88     10.67 o 
  24   2   1        1.66        0.00     13.74 o 
 -22   3   1       11.79        7.95     13.08 o 
 -21   3   1        0.17        0.00     12.91 o 
 -20   3   1       18.49        7.77     11.75 o 
 -19   3   1       34.20       23.15      9.64 o 
 -18   3   1      107.00       82.33     11.23 o 
 -17   3   1        4.12        4.84      8.70 o 
 -16   3   1      122.17      119.01     15.03 o 
 -15   3   1      108.70      119.68      9.81 o 
 -14   3   1      407.09      424.74     17.47 o 
 -13   3   1        2.47        4.08      8.23 o 
 -12   3   1       21.80       10.47      7.84 o 
 -11   3   1       62.18       58.02      8.29 o 
 -10   3   1      119.09      104.60      9.75 o 
  -9   3   1       11.54       12.22      4.47 o 
  -8   3   1       12.95        8.24      3.81 o 
  -7   3   1        0.23        3.30      1.96 o 
  -6   3   1        9.96        4.57      4.61 o 
  -5   3   1       47.09       59.29      5.41 o 
  -4   3   1       36.33       32.29      4.51 o 
  -3   3   1       57.88       66.30      6.19 o 
  -2   3   1      624.94      625.17     15.38 o 
  -1   3   1      242.10      280.85     11.30 o 
   0   3   1        0.16        0.90      2.55 o 
   1   3   1       25.73       32.26      3.91 o 
   2   3   1      449.20      516.86     11.98 o 
   3   3   1        5.45       10.82      3.96 o 
   4   3   1      601.28      643.31     14.04 o 
   5   3   1      213.97      211.40      8.81 o 
   6   3   1       73.59       83.05      6.42 o 
   7   3   1      339.93      330.65      7.69 o 
   8   3   1        9.52        7.89      3.37 o 
   9   3   1       53.83       57.87      4.94 o 
  10   3   1       31.38       28.27      4.70 o 
  11   3   1      115.71      114.81      9.10 o 
  12   3   1      282.38      270.04     15.34 o 
  13   3   1       62.92       55.72      6.73 o 
  14   3   1      639.45      583.86     16.40 o 
  15   3   1        8.38       14.06      7.80 o 
  16   3   1       38.06       26.86      7.48 o 
  17   3   1       48.20       41.41      8.97 o 
  18   3   1       38.80       15.63      9.09 o 
  19   3   1        0.27        6.41     10.61 o 
  20   3   1       41.30       43.29     12.02 o 
  21   3   1       37.28       36.70     11.77 o 
  22   3   1       13.14       13.48     12.60 o 
 -20   4   1        0.10        6.12     14.04 o 
 -19   4   1        6.82       10.39     14.85 o 
 -18   4   1       36.61       24.05     12.62 o 
 -17   4   1       18.18       31.19     11.89 o 
 -16   4   1       34.02       28.82     14.52 o 
 -15   4   1       43.94       46.49     15.23 o 
 -14   4   1       13.07       18.40     11.73 o 
 -13   4   1       28.24       22.13      9.61 o 
 -12   4   1       16.32       13.56      9.39 o 
 -11   4   1       86.60       95.02      9.79 o 
 -10   4   1      222.99      227.85     13.32 o 
  -9   4   1      203.80      182.12     12.27 o 
  -8   4   1      389.20      418.80     15.20 o 
  -7   4   1     1172.74     1193.65     23.96 o 
  -6   4   1       65.56       62.06      8.35 o 
  -5   4   1      228.37      226.56     10.75 o 
  -4   4   1      533.04      546.71     15.71 o 
  -3   4   1       16.55        8.26      5.57 o 
  -2   4   1       22.62       20.17      4.86 o 
  -1   4   1      239.49      248.55      9.90 o 
   0   4   1       29.72       33.14      4.14 o 
   1   4   1       45.16       55.94      5.27 o 
   2   4   1       40.52       32.15      4.71 o 
   3   4   1       99.96      109.08      6.44 o 
   4   4   1      157.55      153.18      8.51 o 
   5   4   1       43.02       39.97      5.94 o 
   6   4   1        8.00       13.87      5.66 o 
   7   4   1      267.93      258.51     11.49 o 
   8   4   1       12.08       10.99      6.25 o 
   9   4   1      101.88       96.97      8.62 o 
  10   4   1       38.22       30.03      8.18 o 
  11   4   1      253.55      248.66     14.10 o 
  12   4   1       10.27        0.99      8.18 o 
  13   4   1       86.88      102.08     12.14 o 
  14   4   1        5.28        2.92     10.02 o 
  15   4   1        3.64        2.69     11.16 o 
  16   4   1       12.10        8.91     11.31 o 
  17   4   1        2.25        0.00     13.29 o 
  18   4   1       19.98       20.78     11.43 o 
  19   4   1       13.96        2.07     12.26 o 
 -16   5   1       13.37       29.73     18.11 o 
 -15   5   1       84.81      100.81     17.39 o 
 -14   5   1        7.07       10.05     15.00 o 
 -13   5   1        1.55        5.92     14.81 o 
 -12   5   1       15.46       19.19     11.67 o 
 -11   5   1       12.76        5.31      9.31 o 
 -10   5   1        9.36       10.36     10.29 o 
  -9   5   1        4.61        0.00     10.20 o 
  -8   5   1       86.03       81.81     10.63 o 
  -7   5   1        9.03        6.16      8.65 o 
  -6   5   1      172.61      156.82     12.01 o 
  -5   5   1      198.66      174.72     12.33 o 
  -4   5   1       47.14       57.16      8.93 o 
  -3   5   1        5.55        0.00      8.62 o 
  -2   5   1      284.63      296.15     14.85 o 
  -1   5   1      108.16      113.60     10.74 o 
   0   5   1        8.90       16.81      7.84 o 
   1   5   1       38.42       36.61      8.92 o 
   2   5   1       18.34       28.41      9.54 o 
   3   5   1      443.39      434.87     17.66 o 
   4   5   1       23.81       23.85      9.32 o 
   5   5   1      228.28      233.62     13.76 o 
   6   5   1      293.99      316.72     15.34 o 
   7   5   1       44.91       48.20     10.04 o 
   8   5   1      121.66      135.68     13.40 o 
   9   5   1      253.51      285.80     17.64 o 
  10   5   1       11.75       14.45     10.66 o 
  11   5   1       42.82       34.78     10.71 o 
  12   5   1      273.13      327.55     19.07 o 
  13   5   1       13.65       18.82     11.97 o 
  14   5   1       50.67       50.33     14.99 o 
  15   5   1        0.26        1.09     14.43 o 
  -9   6   1        1.46        5.29     17.97 o 
  -8   6   1        0.70       17.52     14.19 o 
  -7   6   1       27.22       28.10     14.06 o 
  -6   6   1       32.26       51.09     14.23 o 
  -5   6   1       13.23        8.75     13.85 o 
  -4   6   1        8.46        7.94     13.26 o 
  -3   6   1       41.89       37.04     13.09 o 
  -2   6   1        8.25       10.65     12.94 o 
  -1   6   1        8.53        7.60     11.27 o 
   0   6   1        3.53        0.00     12.35 o 
   1   6   1        3.78        0.00     12.48 o 
   2   6   1       85.31       92.56     13.55 o 
   3   6   1      406.82      393.96     24.65 o 
   4   6   1       23.49       44.35     12.37 o 
   5   6   1       11.41        6.20     11.02 o 
   6   6   1        0.54        0.00     11.61 o 
   7   6   1        3.07        0.88     11.83 o 
   8   6   1        1.53        0.00     12.81 o 
 -26   0   2        0.12        0.00     20.84 o 
 -25   0   2      182.41      214.21     38.39 o 
 -24   0   2        4.33        3.49     18.17 o 
 -23   0   2       65.51       63.65     15.26 o 
 -22   0   2       72.89       68.03     13.76 o 
 -21   0   2        0.23        0.00     10.90 o 
 -20   0   2       92.43       88.40     13.01 o 
 -19   0   2      271.39      281.89     19.67 o 
 -18   0   2       30.62       34.78     13.04 o 
 -17   0   2      341.70      319.33     18.70 o 
 -16   0   2      345.08      370.80     15.99 o 
 -15   0   2        8.18       18.74      6.36 o 
 -14   0   2     5070.24     5317.78     49.15 o 
 -13   0   2       14.17       24.02      6.37 o 
 -12   0   2     3242.24     3207.84     34.89 o 
 -11   0   2     1408.24     1439.63     26.72 o 
 -10   0   2     2102.29     2248.98     24.64 o 
  -9   0   2      898.22      847.00     13.25 o 
  -8   0   2       20.29       18.95      2.97 o 
  -7   0   2      249.69      255.84      6.76 o 
  -6   0   2     5531.33     5277.75     29.31 o 
  -5   0   2     5407.04     5160.97     40.54 o 
  -4   0   2       10.70       10.26      2.18 o 
  -3   0   2     3658.45     3220.09     18.03 o 
  -2   0   2    14600.57    13753.03     68.34 o 
  -1   0   2     2559.47     2428.66     23.08 o 
   0   0   2     5501.45     4760.68     25.47 o 
   1   0   2      259.96      249.89     10.67 o 
   2   0   2    12259.21    11575.16     35.75 o 
   3   0   2     4912.87     4728.52     30.62 o 
   4   0   2     1629.45     1501.46     16.62 o 
   5   0   2      921.01      929.47     10.80 o 
   6   0   2      977.54     1028.60     12.96 o 
   7   0   2     2664.44     2530.66     22.90 o 
   8   0   2       31.11       32.42      4.95 o 
   9   0   2     5951.28     5827.49     71.57 o 
  10   0   2       69.78       77.67      6.85 o 
  11   0   2      416.27      385.97     13.58 o 
  12   0   2        0.62        2.32      5.53 o 
  13   0   2       58.61       60.53      7.06 o 
  14   0   2      798.63      826.21     25.66 o 
  15   0   2     2055.25     2068.02     41.32 o 
  16   0   2      109.02      110.90     12.78 o 
  17   0   2     1656.17     1614.27     41.62 o 
  18   0   2     3428.31     3461.50     90.36 o 
  19   0   2        0.51        6.99     12.04 o 
  20   0   2      117.32      132.27     19.97 o 
  21   0   2       29.51       22.43     15.07 o 
  22   0   2      209.86      214.85     23.80 o 
  23   0   2      184.83      226.40     41.46 o 
  24   0   2        0.35        0.00     18.57 o 
 -25   1   2        3.14        0.71     12.23 o 
 -24   1   2       16.08       36.21     12.22 o 
 -23   1   2       70.17       72.17     11.44 o 
 -22   1   2       29.23       21.26      9.63 o 
 -21   1   2      334.54      284.87     15.96 o 
 -20   1   2       37.97       35.46      8.52 o 
 -19   1   2       36.80       42.60      8.36 o 
 -18   1   2        5.25        7.80      7.66 o 
 -17   1   2       52.68       62.22      8.39 o 
 -16   1   2        1.61        1.73      2.06 o 
 -15   1   2      109.21      100.96      8.59 o 
 -14   1   2       96.41      103.06      7.51 o 
 -13   1   2        4.09        5.59      5.34 o 
 -12   1   2       36.95       28.21      5.51 o 
 -11   1   2      313.38      350.76     11.45 o 
 -10   1   2      356.22      364.61     11.25 o 
  -9   1   2        2.56        2.67      3.65 o 
  -8   1   2     3022.59     2968.88     27.20 o 
  -7   1   2     3094.90     3189.51     20.82 o 
  -6   1   2     1425.55     1444.69     13.63 o 
  -5   1   2     1603.86     1589.81     10.35 o 
  -4   1   2    25643.57    24647.83     97.86 o 
  -3   1   2    16930.41    16299.04     42.55 o 
  -2   1   2     1826.25     1794.04     10.23 o 
  -1   1   2     7891.02     7760.36     32.27 o 
   0   1   2      503.50      499.26      4.84 o 
   1   1   2     1271.59     1248.81      8.40 o 
   2   1   2        2.82        2.16      1.51 o 
   3   1   2      202.44      202.62      3.38 o 
   4   1   2     2588.08     2577.40     19.47 o 
   5   1   2     2602.12     2644.84     16.31 o 
   6   1   2        0.28        0.99      2.52 o 
   7   1   2      119.86      106.92      5.10 o 
   8   1   2     1215.39     1191.35     13.89 o 
   9   1   2      430.50      443.09     15.09 o 
  10   1   2      815.59      813.96     11.63 o 
  11   1   2      360.23      348.88      8.82 o 
  12   1   2       50.12       49.31      4.85 o 
  13   1   2       64.44       60.23      6.22 o 
  14   1   2      426.25      448.05     13.49 o 
  15   1   2       79.79       77.91      7.35 o 
  16   1   2       75.11       73.72      8.30 o 
  17   1   2        0.01        0.00      6.74 o 
  18   1   2      471.36      471.82     18.41 o 
  19   1   2      104.71      110.03     11.58 o 
  20   1   2        0.11        2.41      9.44 o 
  21   1   2      181.10      161.31     15.85 o 
  22   1   2       14.85       13.97     12.84 o 
  23   1   2        0.00        0.65     13.14 o 
  24   1   2        0.02        0.00     13.10 o 
 -24   2   2       91.90      103.71     14.74 o 
 -23   2   2       75.27       73.02     12.88 o 
 -22   2   2       68.07       63.65     12.51 o 
 -21   2   2        4.30        1.28     10.68 o 
 -20   2   2       17.75        8.48      7.98 o 
 -19   2   2      214.13      224.95     12.75 o 
 -18   2   2        0.51        5.30      7.62 o 
 -17   2   2       78.98       57.32      8.73 o 
 -16   2   2      266.98      272.82     13.36 o 
 -15   2   2      322.89      334.10     11.09 o 
 -14   2   2       45.04       41.64      5.53 o 
 -13   2   2        5.25        5.36      4.77 o 
 -12   2   2      611.74      651.79     14.50 o 
 -11   2   2       72.10       94.36      6.81 o 
 -10   2   2      290.66      295.63     11.17 o 
  -9   2   2      932.30      968.63     14.90 o 
  -8   2   2     3403.29     3493.73     34.93 o 
  -7   2   2     1786.13     1866.18     20.11 o 
  -6   2   2      796.79      799.30     12.90 o 
  -5   2   2     1424.50     1541.13     14.58 o 
  -4   2   2       31.25       31.86      2.98 o 
  -3   2   2      107.98      105.82      3.40 o 
  -2   2   2      553.82      578.10      7.14 o 
  -1   2   2      614.39      629.85      7.66 o 
   0   2   2      218.16      213.96      4.64 o 
   1   2   2     1552.84     1591.91     11.12 o 
   2   2   2     1339.69     1382.92     10.99 o 
   3   2   2     1179.71     1150.20      9.59 o 
   4   2   2      249.57      255.01      5.42 o 
   5   2   2     1467.98     1544.95     14.64 o 
   6   2   2      371.53      403.00      7.37 o 
   7   2   2      568.71      598.68      9.23 o 
   8   2   2      618.98      689.98     12.06 o 
   9   2   2       53.39       68.35      5.34 o 
  10   2   2      382.33      388.57      9.57 o 
  11   2   2        4.42        2.17      3.31 o 
  12   2   2        5.33        6.77      3.59 o 
  13   2   2       25.67       19.13      3.38 o 
  14   2   2      274.87      264.77      8.54 o 
  15   2   2       98.37      102.96      7.36 o 
  16   2   2        3.57        5.14      6.82 o 
  17   2   2       20.49       15.87      7.38 o 
  18   2   2      186.88      196.95     11.92 o 
  19   2   2        1.10        0.00      9.18 o 
  20   2   2       45.63       44.30      9.97 o 
  21   2   2       14.76       15.65     10.47 o 
  22   2   2        7.64        3.87     10.49 o 
  23   2   2        0.26        0.00     11.42 o 
 -23   3   2        3.86        5.35     17.06 o 
 -22   3   2        0.16        0.00     16.82 o 
 -21   3   2       65.68       76.89     13.02 o 
 -20   3   2        0.38        0.27     11.56 o 
 -19   3   2        7.13        4.86     11.15 o 
 -18   3   2        0.30        3.12      9.62 o 
 -17   3   2        4.86        3.08      8.70 o 
 -16   3   2      132.89      135.58     11.78 o 
 -15   3   2      274.31      288.48     15.89 o 
 -14   3   2       35.81       35.31      8.57 o 
 -13   3   2        0.29        0.00      9.60 o 
 -12   3   2      710.55      689.17     24.75 o 
 -11   3   2      225.64      232.70     15.41 o 
 -10   3   2        0.88        0.48      5.75 o 
  -9   3   2      124.10      122.94      8.08 o 
  -8   3   2        1.12        3.93      4.50 o 
  -7   3   2     1445.51     1464.25     26.34 o 
  -6   3   2       90.60       92.55      5.00 o 
  -5   3   2      110.76      108.41      5.06 o 
  -4   3   2      104.32       84.23      4.59 o 
  -3   3   2      223.73      219.94      6.42 o 
  -2   3   2     1091.31     1074.93     14.07 o 
  -1   3   2      931.32      959.95     15.49 o 
   0   3   2        0.22        0.00      2.39 o 
   1   3   2     1457.56     1500.75     22.06 o 
   2   3   2     1460.57     1453.96     18.24 o 
   3   3   2      117.69      118.96      6.34 o 
   4   3   2      210.71      186.58      8.11 o 
   5   3   2      277.45      264.60      8.98 o 
   6   3   2       67.32       64.00      3.81 o 
   7   3   2     1011.43      980.83     13.19 o 
   8   3   2       49.84       57.24      4.41 o 
   9   3   2        0.85        0.00      4.21 o 
  10   3   2        2.36        1.71      4.89 o 
  11   3   2      243.66      234.65     10.60 o 
  12   3   2       29.61       29.52      6.40 o 
  13   3   2      209.00      182.54     11.15 o 
  14   3   2        0.91        5.27      7.43 o 
  15   3   2      157.14      146.49     11.19 o 
  16   3   2       27.91       33.63      8.59 o 
  17   3   2        7.06       13.62      9.06 o 
  18   3   2        0.03       14.70      9.28 o 
  19   3   2       69.27       80.89     12.38 o 
  20   3   2       31.41       36.34     11.48 o 
  21   3   2       20.29       23.49     12.80 o 
 -20   4   2        0.01        0.00     18.95 o 
 -19   4   2        1.40        0.00     16.29 o 
 -18   4   2        1.12        0.00     17.15 o 
 -17   4   2        1.36        2.57     15.32 o 
 -16   4   2       12.52        1.70     12.31 o 
 -15   4   2        5.62        5.84     12.67 o 
 -14   4   2       14.71       15.41     11.53 o 
 -13   4   2        1.57        0.00     11.38 o 
 -12   4   2       75.14       67.90     12.21 o 
 -11   4   2      480.64      461.81     23.01 o 
 -10   4   2       36.09       28.87      9.48 o 
  -9   4   2      462.44      459.14     19.38 o 
  -8   4   2      266.66      272.55     15.16 o 
  -7   4   2      429.75      425.59     16.42 o 
  -6   4   2      420.01      437.93     16.69 o 
  -5   4   2       53.27       58.20      7.63 o 
  -4   4   2        0.59        0.00      6.29 o 
  -3   4   2        5.28        1.33      6.40 o 
  -2   4   2      460.23      462.08     10.64 o 
  -1   4   2      399.41      408.08      9.40 o 
   0   4   2       61.73       66.23      4.08 o 
   1   4   2        7.34        2.54      3.87 o 
   2   4   2       11.85       12.98      4.02 o 
   3   4   2       14.31       13.78      4.46 o 
   4   4   2        0.40        0.00      4.66 o 
   5   4   2       16.25       15.81      5.21 o 
   6   4   2      162.52      160.98      9.84 o 
   7   4   2       95.97      100.09      7.93 o 
   8   4   2       53.36       49.30      7.09 o 
   9   4   2        1.18        2.99      6.67 o 
  10   4   2        0.58        0.00      8.05 o 
  11   4   2        0.60        0.27      8.47 o 
  12   4   2      245.56      245.15     16.37 o 
  13   4   2       16.16       33.19      9.33 o 
  14   4   2       62.07       68.08     10.79 o 
  15   4   2      259.94      228.10     17.62 o 
  16   4   2       14.31       30.91     11.81 o 
  17   4   2        4.26        9.49     12.94 o 
  18   4   2        1.15        7.51     11.74 o 
  19   4   2       19.19       19.27     11.92 o 
 -16   5   2        0.31       12.86     13.83 o 
 -15   5   2        1.47        0.00     14.11 o 
 -14   5   2       10.38       10.23     12.87 o 
 -13   5   2       14.85       19.04     11.70 o 
 -12   5   2       19.27       13.23     13.03 o 
 -11   5   2       69.17       51.75      9.89 o 
 -10   5   2       27.52       30.98     10.41 o 
  -9   5   2       43.52       45.43     11.03 o 
  -8   5   2       53.83       51.31     10.27 o 
  -7   5   2       10.60       11.97      8.92 o 
  -6   5   2       71.06       56.17      9.18 o 
  -5   5   2      152.53      132.59     12.57 o 
  -4   5   2       54.79       47.69      8.70 o 
  -3   5   2      188.82      199.49     13.06 o 
  -2   5   2      143.77      140.82     10.95 o 
  -1   5   2        7.11        0.06      8.43 o 
   0   5   2        4.83        0.00      9.63 o 
   1   5   2        8.52       13.00      8.81 o 
   2   5   2        9.71        2.74      8.98 o 
   3   5   2        3.45        1.59      9.01 o 
   4   5   2      171.38      163.01     12.23 o 
   5   5   2       94.53       92.21     10.33 o 
   6   5   2       13.93       17.69      8.69 o 
   7   5   2        0.13        0.00      9.53 o 
   8   5   2        8.30        6.32      9.65 o 
   9   5   2       35.27       27.25      9.48 o 
  10   5   2      122.74      127.06     13.11 o 
  11   5   2      128.02      133.79     13.72 o 
  12   5   2       77.37       72.99     12.36 o 
  13   5   2        6.48        8.31     11.27 o 
  14   5   2       63.83       31.91     14.43 o 
  15   5   2       14.66        6.61     15.09 o 
  -9   6   2       30.78       41.19     17.61 o 
  -8   6   2        3.87       13.56     15.19 o 
  -7   6   2        0.03        5.39     14.53 o 
  -6   6   2        5.65        4.95     13.99 o 
  -5   6   2      101.27      115.67     16.55 o 
  -4   6   2        9.94       14.67     13.63 o 
  -3   6   2        0.35        0.00     12.91 o 
  -2   6   2       56.69       31.12     12.95 o 
  -1   6   2        0.09        6.19     12.56 o 
   0   6   2      166.02      212.63     17.14 o 
   1   6   2       21.20        0.00     14.02 o 
   2   6   2      101.07      105.51     15.19 o 
   3   6   2        5.92        0.00     13.63 o 
   4   6   2       83.86       86.99     13.76 o 
   5   6   2        1.23        0.00     12.17 o 
   6   6   2        6.45        0.00     12.70 o 
   7   6   2        6.53        5.10     13.28 o 
   8   6   2        1.63        1.73     12.90 o 
 -25   1   3       43.26       41.67     12.74 o 
 -24   1   3       14.24       22.08     10.35 o 
 -23   1   3        4.19       20.15     10.05 o 
 -22   1   3       49.86       48.57     10.08 o 
 -21   1   3       27.68       27.48      8.60 o 
 -20   1   3        8.54        5.19      8.61 o 
 -19   1   3      107.82      105.85     10.54 o 
 -18   1   3       26.14       20.71      8.26 o 
 -17   1   3      223.85      208.56     12.07 o 
 -16   1   3       30.45       34.06      7.33 o 
 -15   1   3        6.66        7.83      5.66 o 
 -14   1   3       34.02       39.30      6.13 o 
 -13   1   3       91.61       98.28      7.00 o 
 -12   1   3       24.93       21.56      4.96 o 
 -11   1   3     1464.13     1408.06     22.87 o 
 -10   1   3       96.98       90.10      5.53 o 
  -9   1   3        0.51        0.00      2.98 o 
  -8   1   3     1533.48     1476.97     14.03 o 
  -7   1   3      144.27      133.92      3.90 o 
  -6   1   3     6462.17     6282.42     27.37 o 
  -5   1   3      168.33      175.92      3.91 o 
  -4   1   3      516.88      573.96      6.86 o 
  -3   1   3    16574.39    16209.05     93.10 o 
  -2   1   3    16964.83    16872.65     46.89 o 
  -1   1   3        6.66        7.51      1.93 o 
   0   1   3     2694.21     2647.64     17.85 o 
   1   1   3      500.86      471.56      5.53 o 
   2   1   3       43.30       49.92      2.32 o 
   3   1   3      209.99      204.79      4.01 o 
   4   1   3     1129.17     1025.07      9.80 o 
   5   1   3        8.19        9.64      2.51 o 
   6   1   3     1010.82      952.95     11.00 o 
   7   1   3     1227.67     1431.12     15.89 o 
   8   1   3     1234.44     1284.70     22.20 o 
   9   1   3      188.43      162.20      8.09 o 
  10   1   3        0.09        1.44      4.78 o 
  11   1   3      170.32      168.69      9.30 o 
  12   1   3        8.37        7.86      2.80 o 
  13   1   3     1153.79     1157.51     18.79 o 
  14   1   3       46.85       42.98      5.41 o 
  15   1   3      196.56      209.86      9.75 o 
  16   1   3      115.23       98.00     10.81 o 
  17   1   3       47.77       48.61      9.09 o 
  18   1   3       65.14       77.25     10.72 o 
  19   1   3      142.49      150.57     13.43 o 
  20   1   3       23.86       20.44     11.17 o 
  21   1   3        3.53        2.47     11.98 o 
  22   1   3        7.95        3.36     11.45 o 
  23   1   3        2.74        7.67     14.45 o 
  24   1   3       82.59       78.48     15.79 o 
 -24   2   3       41.92       50.73     14.51 o 
 -23   2   3       11.90        8.57     10.36 o 
 -22   2   3      301.91      299.38     16.74 o 
 -21   2   3       60.42       61.00      9.10 o 
 -20   2   3       14.64       20.32      7.99 o 
 -19   2   3      284.37      270.35     13.82 o 
 -18   2   3       34.51       26.52      7.61 o 
 -17   2   3        0.37        0.00      7.54 o 
 -16   2   3       74.24       70.62      8.66 o 
 -15   2   3      142.68      143.71     10.34 o 
 -14   2   3        3.87        4.03      6.53 o 
 -13   2   3      630.76      617.70     17.21 o 
 -12   2   3        0.35        1.97      5.83 o 
 -11   2   3        8.82        9.75      5.97 o 
 -10   2   3       60.84       53.36      5.34 o 
  -9   2   3     3954.58     3872.23     31.45 o 
  -8   2   3      221.68      206.71      6.55 o 
  -7   2   3      650.56      642.55     16.27 o 
  -6   2   3     2873.68     2955.09     22.41 o 
  -5   2   3      983.48     1056.17     11.26 o 
  -4   2   3      971.85      959.31     12.14 o 
  -3   2   3     1557.54     1658.13     13.14 o 
  -2   2   3      229.85      269.31      6.09 o 
  -1   2   3     1842.35     1784.81     13.67 o 
   0   2   3      142.11      133.78      4.43 o 
   1   2   3      250.34      286.62      6.27 o 
   2   2   3     1371.35     1337.26     10.90 o 
   3   2   3        0.11        0.00      1.77 o 
   4   2   3      550.32      557.61      8.06 o 
   5   2   3      798.05      801.12      9.36 o 
   6   2   3      185.34      192.74      5.11 o 
   7   2   3     2599.87     2632.22     18.44 o 
   8   2   3      122.63      112.47      5.93 o 
   9   2   3       68.66       72.00      4.88 o 
  10   2   3        0.23        0.00      3.27 o 
  11   2   3      409.87      429.16      8.89 o 
  12   2   3        0.32        0.00      6.39 o 
  13   2   3      219.45      207.05     11.53 o 
  14   2   3        0.09        0.38      6.43 o 
  15   2   3        9.52       11.49      6.96 o 
  16   2   3       14.34       18.90      7.61 o 
  17   2   3       30.91       33.70      7.94 o 
  18   2   3        0.01        0.00      7.84 o 
  19   2   3       53.44       60.43     10.28 o 
  20   2   3        0.67        4.81     10.30 o 
  21   2   3       32.49       15.89     10.98 o 
  22   2   3        0.64        0.00     13.90 o 
  23   2   3       28.38       28.36     13.91 o 
 -23   3   3        0.02        0.00     19.00 o 
 -22   3   3       24.12       19.11     18.03 o 
 -21   3   3       22.51       29.99     17.21 o 
 -20   3   3       14.45       19.52     15.31 o 
 -19   3   3       17.77       13.77     13.08 o 
 -18   3   3        0.20        6.89      9.49 o 
 -17   3   3       41.69       38.05      9.39 o 
 -16   3   3       60.19       53.95      9.13 o 
 -15   3   3        5.88       20.72      8.12 o 
 -14   3   3      461.41      419.58     19.46 o 
 -13   3   3      403.24      406.09     17.31 o 
 -12   3   3      444.70      439.80     21.23 o 
 -11   3   3       34.77       31.01      6.51 o 
 -10   3   3       33.95       31.00      6.31 o 
  -9   3   3       48.84       47.53      6.40 o 
  -8   3   3       74.64       67.45      5.61 o 
  -7   3   3      415.38      437.25     10.87 o 
  -6   3   3      196.74      179.40      6.91 o 
  -5   3   3      117.65      119.53      5.46 o 
  -4   3   3       14.56       12.19      2.74 o 
  -3   3   3       32.72       39.60      3.24 o 
  -2   3   3      240.57      240.65      6.95 o 
  -1   3   3      175.29      182.43      6.26 o 
   0   3   3      818.54      894.60     12.50 o 
   1   3   3      759.51      759.51     13.07 o 
   2   3   3       19.72       23.18      2.59 o 
   3   3   3        0.04        0.00      2.81 o 
   4   3   3     2392.31     2527.45     21.33 o 
   5   3   3       27.40       25.67      3.08 o 
   6   3   3       70.40       76.71      4.40 o 
   7   3   3      117.66      115.55      5.25 o 
   8   3   3      210.24      201.70      6.64 o 
   9   3   3      132.13      130.03      6.10 o 
  10   3   3      265.23      298.62     11.69 o 
  11   3   3        0.06        0.25      5.88 o 
  12   3   3      109.19      104.90      9.32 o 
  13   3   3       16.52       25.92      7.38 o 
  14   3   3        0.00        2.06      7.60 o 
  15   3   3        2.47        0.00      8.32 o 
  16   3   3      129.69      108.31     10.68 o 
  17   3   3       82.95       65.90      9.11 o 
  18   3   3       15.01       10.01     10.83 o 
  19   3   3        6.56       12.27     11.44 o 
  20   3   3        5.55        2.34     12.25 o 
  21   3   3        3.26        0.00     12.35 o 
 -20   4   3        0.00        2.83     17.31 o 
 -19   4   3        0.54        0.00     17.03 o 
 -18   4   3        1.90        0.00     16.61 o 
 -17   4   3        3.06        0.00     13.95 o 
 -16   4   3        7.98        0.00     12.84 o 
 -15   4   3       17.05        9.02     12.83 o 
 -14   4   3        1.94        0.20     12.32 o 
 -13   4   3        0.04        0.00     11.64 o 
 -12   4   3       64.44       59.20     12.81 o 
 -11   4   3        8.85       11.01     11.26 o 
 -10   4   3        5.54        5.01     10.96 o 
  -9   4   3      678.12      647.15     23.16 o 
  -8   4   3       27.31       21.64      8.41 o 
  -7   4   3       74.77       89.18     10.21 o 
  -6   4   3        5.00        7.29      6.78 o 
  -5   4   3      190.68      185.28     11.04 o 
  -4   4   3        6.78       11.69      6.25 o 
  -3   4   3       18.41       20.01      3.26 o 
  -2   4   3      118.43      130.28      7.91 o 
  -1   4   3       17.91       14.39      5.67 o 
   0   4   3      132.42      149.23      8.98 o 
   1   4   3      159.01      143.51     10.47 o 
   2   4   3      184.42      176.67      6.61 o 
   3   4   3        0.22        1.70      3.61 o 
   4   4   3      252.15      275.43      9.97 o 
   5   4   3       10.99       11.38      5.05 o 
   6   4   3       92.19       92.09      7.20 o 
   7   4   3       48.49       48.64      6.30 o 
   8   4   3      953.86     1029.28     20.48 o 
   9   4   3      118.07      109.87      8.54 o 
  10   4   3      807.34      776.97     20.69 o 
  11   4   3       21.87       41.95      8.38 o 
  12   4   3        7.63       13.55      8.30 o 
  13   4   3       91.33       99.20     11.36 o 
  14   4   3      102.90      100.37     12.49 o 
  15   4   3        6.60        0.85     12.04 o 
  16   4   3       22.45       26.74     14.63 o 
  17   4   3        0.61        0.00     14.58 o 
  18   4   3        1.73        6.23     14.08 o 
 -16   5   3        2.70       13.22     18.73 o 
 -15   5   3        0.11        1.25     17.79 o 
 -14   5   3       26.09       37.91     14.57 o 
 -13   5   3        8.61        6.83     13.27 o 
 -12   5   3       15.65       23.11     13.20 o 
 -11   5   3       13.64       13.53     12.65 o 
 -10   5   3        9.12       15.59     10.55 o 
  -9   5   3      112.71      129.81     14.10 o 
  -8   5   3       43.29       46.79     10.86 o 
  -7   5   3       42.25       30.08     10.35 o 
  -6   5   3       32.16       33.64      9.30 o 
  -5   5   3      565.44      555.53     18.05 o 
  -4   5   3       86.87       90.33      9.60 o 
  -3   5   3        8.32        4.60      8.43 o 
  -2   5   3       74.01       72.34      9.35 o 
  -1   5   3       65.30       55.64      9.84 o 
   0   5   3      371.25      384.12     17.50 o 
   1   5   3      101.81       90.45     10.82 o 
   2   5   3        2.04        0.42      9.03 o 
   3   5   3      201.45      194.21     12.58 o 
   4   5   3       14.65       18.26      8.39 o 
   5   5   3        8.40        6.54      8.20 o 
   6   5   3       27.69       21.58      8.59 o 
   7   5   3       81.21      112.37     11.97 o 
   8   5   3       22.79       22.11     11.27 o 
   9   5   3       13.40       27.50      9.81 o 
  10   5   3       45.79       38.99      9.98 o 
  11   5   3       36.87       33.37     10.47 o 
  12   5   3       10.97       19.92     10.53 o 
  13   5   3       71.30       63.30     11.73 o 
  14   5   3       50.87       54.06     14.21 o 
  -8   6   3        6.86        6.20     20.30 o 
  -7   6   3        0.21        4.78     18.40 o 
  -6   6   3       18.04       23.42     14.21 o 
  -5   6   3        0.74        7.87     13.70 o 
  -4   6   3        0.80        0.00     14.62 o 
  -3   6   3       14.32       21.18     13.62 o 
  -2   6   3        0.37        1.39     13.93 o 
  -1   6   3        2.19        0.00     13.60 o 
   0   6   3       33.73       30.94     12.26 o 
   1   6   3      164.94      169.87     15.31 o 
   2   6   3       33.03       24.13     12.99 o 
   3   6   3      128.04      132.71     15.01 o 
   4   6   3       42.29       43.26     13.34 o 
   5   6   3       20.32       25.96     13.58 o 
   6   6   3       31.35       31.51     14.65 o 
 -25   0   4       19.74       16.05     15.17 o 
 -24   0   4       37.89       23.58     13.91 o 
 -23   0   4       14.20       18.61     13.37 o 
 -22   0   4        6.94       12.31     12.35 o 
 -21   0   4        1.25       13.15     11.57 o 
 -20   0   4      120.73      141.73     16.64 o 
 -19   0   4        3.35        8.73     10.22 o 
 -18   0   4        8.87        6.06      9.97 o 
 -17   0   4        0.46        0.24      9.37 o 
 -16   0   4      296.16      290.81     17.35 o 
 -15   0   4       13.91       28.23      8.65 o 
 -14   0   4        0.10        0.00      7.47 o 
 -13   0   4      434.96      476.49     18.73 o 
 -12   0   4      385.04      388.61     16.33 o 
 -11   0   4       14.93       10.72      4.96 o 
 -10   0   4      400.27      368.93      9.94 o 
  -9   0   4      440.11      401.89      9.58 o 
  -8   0   4     1114.61     1073.67     15.98 o 
  -7   0   4      240.57      248.03      7.04 o 
  -6   0   4      274.01      269.63      7.12 o 
  -5   0   4     1664.18     1586.70     21.66 o 
  -4   0   4      869.70      832.98     15.03 o 
  -3   0   4     1047.36      984.65     23.38 o 
  -2   0   4       16.21       17.03      5.67 o 
  -1   0   4      112.88      111.43      8.03 o 
   0   0   4      862.49      878.29     15.61 o 
   1   0   4     2680.74     2550.01     54.20 o 
   2   0   4     1550.56     1556.47     19.58 o 
   3   0   4    10001.30     9773.27    105.47 o 
   4   0   4     9538.38     9410.25     43.30 o 
   5   0   4     1522.40     1435.71     15.71 o 
   6   0   4     7087.65     7264.84     56.45 o 
   7   0   4       99.86      123.59      7.41 o 
   8   0   4      358.20      377.74     15.39 o 
   9   0   4      267.89      245.12      8.45 o 
  10   0   4      602.27      618.35     11.86 o 
  11   0   4      137.71      134.77      6.15 o 
  12   0   4     1624.99     1623.00     20.56 o 
  13   0   4       95.28       94.68      5.90 o 
  14   0   4        4.26        6.47      4.06 o 
  15   0   4      586.88      524.37     16.70 o 
  16   0   4      480.88      443.81     23.36 o 
  17   0   4      617.06      572.43     37.83 o 
  18   0   4      587.63      527.64     69.14 o 
  19   0   4        0.03        0.09     16.38 o 
  20   0   4      258.86      292.97     38.13 o 
  21   0   4      226.38      245.81     29.79 o 
  22   0   4       56.31       26.23     17.72 o 
  23   0   4       25.46       13.44     22.91 o 
 -25   1   4       29.92       25.53     12.51 o 
 -24   1   4        5.67        2.07     10.91 o 
 -23   1   4      247.77      225.09     15.22 o 
 -22   1   4       20.35       16.13      9.94 o 
 -21   1   4        6.55        7.07      9.17 o 
 -20   1   4       18.22       25.93      8.52 o 
 -19   1   4       93.24       86.90     10.02 o 
 -18   1   4      189.30      199.60     12.31 o 
 -17   1   4      102.41      108.38      9.57 o 
 -16   1   4      124.03      125.70      8.33 o 
 -15   1   4      338.85      343.10     11.54 o 
 -14   1   4       72.01       74.30      6.67 o 
 -13   1   4      358.22      352.74     11.41 o 
 -12   1   4      149.96      155.29      7.70 o 
 -11   1   4      509.70      520.82     11.55 o 
 -10   1   4      192.88      190.06      6.70 o 
  -9   1   4      591.80      619.10     10.67 o 
  -8   1   4      118.12      113.68      4.66 o 
  -7   1   4       82.74       75.71      3.50 o 
  -6   1   4        1.31        2.01      1.66 o 
  -5   1   4       18.02       18.33      2.31 o 
  -4   1   4     2000.83     2091.47     16.02 o 
  -3   1   4     1433.31     1450.50     15.78 o 
  -2   1   4      113.77      122.43      5.14 o 
  -1   1   4      929.60      944.05     17.17 o 
   0   1   4       31.29       35.45      2.71 o 
   1   1   4       91.70       91.00      3.84 o 
   2   1   4        3.30        5.89      2.40 o 
   3   1   4     1825.56     1810.21     13.62 o 
   4   1   4     1110.98     1129.60     11.06 o 
   5   1   4        2.47        2.39      2.91 o 
   6   1   4      291.85      330.68      7.97 o 
   7   1   4      633.26      679.67     13.54 o 
   8   1   4       90.28       78.46      6.20 o 
   9   1   4      152.36      175.62     10.16 o 
  10   1   4       16.67       19.69      4.99 o 
  11   1   4      329.03      355.67     13.41 o 
  12   1   4      401.40      414.26     15.10 o 
  13   1   4      699.15      722.95     19.99 o 
  14   1   4      228.71      235.66     12.83 o 
  15   1   4      438.66      434.05     17.01 o 
  16   1   4      219.52      227.26     15.74 o 
  17   1   4       70.40       83.17      9.55 o 
  18   1   4       36.41       31.75      8.61 o 
  19   1   4        3.61        0.70     12.39 o 
  20   1   4        2.98       13.75     13.66 o 
  21   1   4        0.58        1.51     13.02 o 
  22   1   4      110.43      140.97     17.93 o 
  23   1   4        0.57        0.59     15.86 o 
 -24   2   4       28.37       43.13     15.76 o 
 -23   2   4       18.83        7.01     13.51 o 
 -22   2   4      102.23      103.99     13.57 o 
 -21   2   4        1.83        5.76      8.84 o 
 -20   2   4       29.43       38.51      8.33 o 
 -19   2   4       91.57       95.21      9.99 o 
 -18   2   4        0.24        0.54      7.48 o 
 -17   2   4        0.31        0.00      7.19 o 
 -16   2   4      108.51      103.35      9.32 o 
 -15   2   4        1.52        0.43      6.20 o 
 -14   2   4       67.40       72.83      7.95 o 
 -13   2   4      594.06      598.57     16.74 o 
 -12   2   4        0.01        4.25      5.85 o 
 -11   2   4     1692.65     1717.86     19.44 o 
 -10   2   4     1501.80     1508.05     17.45 o 
  -9   2   4      373.61      393.44      8.38 o 
  -8   2   4      117.93      101.46      4.50 o 
  -7   2   4     6496.33     6599.41     45.15 o 
  -6   2   4      107.78       98.21      3.87 o 
  -5   2   4      146.89      159.57      5.09 o 
  -4   2   4        0.98        6.75      1.58 o 
  -3   2   4      249.88      250.35      6.23 o 
  -2   2   4       79.14       95.61      4.00 o 
  -1   2   4     1774.55     1934.75     14.44 o 
   0   2   4       49.22       48.28      2.79 o 
   1   2   4      543.29      536.35      7.89 o 
   2   2   4      124.25      126.60      3.92 o 
   3   2   4     1829.16     1835.84     14.47 o 
   4   2   4        3.66        5.41      2.61 o 
   5   2   4      231.21      235.68      5.60 o 
   6   2   4      504.28      483.64      9.91 o 
   7   2   4       33.30       31.74      2.55 o 
   8   2   4        3.52        4.70      4.64 o 
   9   2   4        1.98        2.91      4.88 o 
  10   2   4      276.36      290.08     12.08 o 
  11   2   4      810.61      825.03     19.88 o 
  12   2   4        9.55        7.11      7.42 o 
  13   2   4       62.71       47.23      8.60 o 
  14   2   4       43.21       38.88      8.61 o 
  15   2   4      157.53      148.55     11.39 o 
  16   2   4       37.87       35.38      9.21 o 
  17   2   4       25.04       30.04      9.37 o 
  18   2   4        9.90        3.75      9.55 o 
  19   2   4        0.04        0.42     10.39 o 
  20   2   4       75.19       56.46     16.37 o 
  21   2   4        0.00        0.00     13.96 o 
  22   2   4        6.47       12.04     15.19 o 
 -22   3   4       13.79       25.14     17.51 o 
 -21   3   4       15.98       43.13     16.26 o 
 -20   3   4        0.08        0.00     14.58 o 
 -19   3   4        0.69        6.90     13.67 o 
 -18   3   4       62.20       70.35     13.71 o 
 -17   3   4        9.97       14.45     12.13 o 
 -16   3   4      239.41      252.79     16.08 o 
 -15   3   4       18.90       15.25      7.75 o 
 -14   3   4      104.10      106.86     10.49 o 
 -13   3   4      581.31      581.58     19.97 o 
 -12   3   4      966.58      970.01     24.37 o 
 -11   3   4      140.12      146.46      9.28 o 
 -10   3   4      708.73      660.92     17.19 o 
  -9   3   4        7.07        3.18      4.62 o 
  -8   3   4        8.86        6.44      4.09 o 
  -7   3   4      297.55      301.39     11.29 o 
  -6   3   4       53.74       55.06      4.58 o 
  -5   3   4       51.58       56.71      3.80 o 
  -4   3   4       84.56       85.87      4.92 o 
  -3   3   4      661.71      656.66     11.12 o 
  -2   3   4      220.39      219.88      6.85 o 
  -1   3   4       34.16       32.62      3.47 o 
   0   3   4        8.78        8.58      3.13 o 
   1   3   4      132.12      129.32      6.25 o 
   2   3   4     1076.70     1047.13     15.61 o 
   3   3   4      312.85      329.86      9.30 o 
   4   3   4        0.08        3.09      2.65 o 
   5   3   4      425.84      441.45      8.84 o 
   6   3   4      264.77      256.00      6.96 o 
   7   3   4        1.20        1.56      3.49 o 
   8   3   4      286.30      277.05      7.56 o 
   9   3   4        7.48        5.84      3.88 o 
  10   3   4      541.81      548.17     14.85 o 
  11   3   4       40.16       53.86      6.80 o 
  12   3   4       48.75       46.39      7.20 o 
  13   3   4        1.39        1.51      7.02 o 
  14   3   4       98.28      113.85      9.99 o 
  15   3   4        3.50        0.00      8.21 o 
  16   3   4      226.86      216.19     12.95 o 
  17   3   4       18.10       20.99      8.52 o 
  18   3   4       42.25       40.25     10.14 o 
  19   3   4      103.21       99.40     12.85 o 
  20   3   4        0.37        0.00     11.55 o 
 -20   4   4       17.02       55.35     19.36 o 
 -19   4   4      109.09      103.43     18.67 o 
 -18   4   4        6.27        6.01     15.39 o 
 -17   4   4       71.42       57.34     14.73 o 
 -16   4   4       68.05       75.40     14.14 o 
 -15   4   4        6.59        0.00     13.59 o 
 -14   4   4       11.83        9.47     12.72 o 
 -13   4   4       55.59       51.80     13.31 o 
 -12   4   4       10.98       13.79     12.10 o 
 -11   4   4        7.85       15.83     11.39 o 
 -10   4   4        0.02        0.00     11.34 o 
  -9   4   4      127.06      110.45     12.65 o 
  -8   4   4       14.16       16.18      8.62 o 
  -7   4   4      539.29      517.13     20.52 o 
  -6   4   4       94.85       71.62      8.01 o 
  -5   4   4      131.72      133.71      8.81 o 
  -4   4   4      166.66      162.59      9.22 o 
  -3   4   4      161.30      162.76      7.79 o 
  -2   4   4        0.54        2.66      5.40 o 
  -1   4   4       15.82       15.19      5.46 o 
   0   4   4        0.89        0.00      5.36 o 
   1   4   4      110.45      109.36      7.36 o 
   2   4   4       23.75       20.32      5.49 o 
   3   4   4       51.23       51.19      6.92 o 
   4   4   4        0.23        0.00      6.60 o 
   5   4   4        0.01        0.28      6.84 o 
   6   4   4      387.04      442.12     15.47 o 
   7   4   4      353.35      374.38     14.84 o 
   8   4   4       16.29       27.13      7.27 o 
   9   4   4      622.42      647.99     21.05 o 
  10   4   4       54.12       68.80      9.57 o 
  11   4   4        0.76        9.40      8.55 o 
  12   4   4        0.17        0.73      9.28 o 
  13   4   4        1.05        5.34      9.85 o 
  14   4   4       11.78       18.62     10.31 o 
  15   4   4        0.78        4.26     10.71 o 
  16   4   4       62.29       87.94     14.11 o 
  17   4   4       83.02       81.70     15.43 o 
 -15   5   4       12.85       10.57     15.46 o 
 -14   5   4        7.65        0.38     15.74 o 
 -13   5   4       16.95       12.07     13.79 o 
 -12   5   4        3.25        0.00     13.96 o 
 -11   5   4        1.90        2.26     15.11 o 
 -10   5   4        0.03        0.00     15.44 o 
  -9   5   4      123.09      123.90     14.07 o 
  -8   5   4       19.95       25.67     10.16 o 
  -7   5   4       79.14       72.29     10.41 o 
  -6   5   4       32.56       30.62      9.43 o 
  -5   5   4        6.79       10.91      8.44 o 
  -4   5   4        0.03        0.41      8.86 o 
  -3   5   4       76.28       76.46      9.81 o 
  -2   5   4       41.68       42.94     11.09 o 
  -1   5   4       33.68       30.24     10.72 o 
   0   5   4        8.66        3.22     11.08 o 
   1   5   4      183.37      177.53     15.00 o 
   2   5   4       10.02       10.06     10.84 o 
   3   5   4        6.37        5.94      9.14 o 
   4   5   4       33.81       28.58      8.62 o 
   5   5   4       20.87       10.90      9.06 o 
   6   5   4        0.19        1.42      9.73 o 
   7   5   4        9.67        7.04     13.73 o 
   8   5   4       12.52       16.76     11.06 o 
   9   5   4       44.73       47.18     10.09 o 
  10   5   4       80.34       71.11     10.76 o 
  11   5   4        0.18        0.00     11.12 o 
  12   5   4      158.06      151.18     14.05 o 
  13   5   4        0.35        6.46     11.83 o 
  -7   6   4        5.67        0.00     19.02 o 
  -6   6   4       23.21       15.76     20.55 o 
  -5   6   4       16.21       26.18     16.71 o 
  -4   6   4        0.02        0.00     17.51 o 
  -3   6   4        0.95        0.00     15.75 o 
  -2   6   4       63.11       63.80     15.50 o 
  -1   6   4        5.94        7.75     15.84 o 
   0   6   4      117.22      138.18     18.15 o 
   1   6   4        0.30       15.91     14.04 o 
   2   6   4        6.28        0.00     13.08 o 
   3   6   4       55.21       56.15     15.29 o 
   4   6   4       28.68       35.52     18.31 o 
   5   6   4        1.12        9.53     16.97 o 
 -25   1   5        5.52        0.00     14.35 o 
 -24   1   5       24.30        8.43     13.22 o 
 -23   1   5       47.48       38.46     10.53 o 
 -22   1   5       20.36       22.83      9.50 o 
 -21   1   5        2.32        1.75      8.56 o 
 -20   1   5      130.12      157.49     12.18 o 
 -19   1   5        0.60        2.59      7.32 o 
 -18   1   5       51.87       62.26      8.16 o 
 -17   1   5      349.48      380.67     14.44 o 
 -16   1   5      255.49      257.12     11.83 o 
 -15   1   5      130.39      141.01      8.43 o 
 -14   1   5      381.92      391.17     15.19 o 
 -13   1   5      254.01      257.98      9.84 o 
 -12   1   5        1.37        0.61      4.20 o 
 -11   1   5       27.36       26.40      4.17 o 
 -10   1   5      309.62      310.24      8.08 o 
  -9   1   5      851.57      826.49     11.45 o 
  -8   1   5     1165.34     1133.82     12.90 o 
  -7   1   5      622.61      672.46      9.54 o 
  -6   1   5      711.64      725.30     11.51 o 
  -5   1   5      477.14      484.32      8.36 o 
  -4   1   5       16.22       14.05      2.70 o 
  -3   1   5      516.11      566.08     13.00 o 
  -2   1   5     1306.94     1366.08     20.77 o 
  -1   1   5      580.15      580.38     10.58 o 
   0   1   5      451.05      461.91      8.15 o 
   1   1   5     3699.16     3591.12     19.77 o 
   2   1   5      302.86      342.97      7.43 o 
   3   1   5      252.34      248.83      6.49 o 
   4   1   5       68.16       90.45      4.20 o 
   5   1   5      751.09      828.81     10.26 o 
   6   1   5      129.15      121.99      4.62 o 
   7   1   5     2023.57     2023.43     25.82 o 
   8   1   5       50.54       50.79      6.06 o 
   9   1   5      224.44      185.47      9.75 o 
  10   1   5        3.26        0.00      6.99 o 
  11   1   5      362.11      322.45     14.35 o 
  12   1   5     1438.22     1433.98     26.98 o 
  13   1   5        0.22        1.38      6.75 o 
  14   1   5       53.18       44.26      8.06 o 
  15   1   5      928.86      949.11     24.22 o 
  16   1   5      465.45      464.14     18.05 o 
  17   1   5      205.97      207.92     15.00 o 
  18   1   5        0.68        0.20     12.76 o 
  19   1   5        7.85        9.65     12.92 o 
  20   1   5        4.36        3.58     12.88 o 
  21   1   5        4.99        4.15     13.29 o 
  22   1   5       18.34       17.41     14.73 o 
 -24   2   5       26.35       30.90     13.70 o 
 -23   2   5        0.31        6.18     11.54 o 
 -22   2   5        1.61        0.00     11.56 o 
 -21   2   5        9.78        3.20     11.35 o 
 -20   2   5       88.10       87.08     11.21 o 
 -19   2   5       40.29       48.12      9.08 o 
 -18   2   5      195.54      223.46     13.02 o 
 -17   2   5       26.55       15.89      7.49 o 
 -16   2   5      260.00      259.92     13.04 o 
 -15   2   5      436.32      441.01     17.58 o 
 -14   2   5      116.52      108.66      8.85 o 
 -13   2   5      117.01      121.34      8.83 o 
 -12   2   5      605.20      623.56     15.09 o 
 -11   2   5        0.73        1.83      3.11 o 
 -10   2   5      719.58      699.08     13.51 o 
  -9   2   5      112.61      112.42      4.46 o 
  -8   2   5      127.14      135.18      5.79 o 
  -7   2   5     3376.89     3278.64     25.00 o 
  -6   2   5      227.78      210.70      6.48 o 
  -5   2   5     1235.91     1283.00     17.92 o 
  -4   2   5     5911.92     6026.31     58.25 o 
  -3   2   5       98.42       87.33      4.15 o 
  -2   2   5      153.18      148.50      4.02 o 
  -1   2   5     1259.49     1314.01     14.58 o 
   0   2   5     2103.26     2115.79     23.77 o 
   1   2   5     1098.03     1143.37     11.76 o 
   2   2   5     1105.56     1091.01     11.33 o 
   3   2   5        8.73        6.15      2.49 o 
   4   2   5       10.83       13.60      2.66 o 
   5   2   5       87.59       77.24      3.94 o 
   6   2   5      575.01      542.34      9.33 o 
   7   2   5      366.63      368.80      9.89 o 
   8   2   5      138.88      152.74      9.73 o 
   9   2   5      377.00      410.63     14.17 o 
  10   2   5      151.98      153.14     10.45 o 
  11   2   5      598.06      580.49     18.89 o 
  12   2   5       82.79       73.31      9.14 o 
  13   2   5       22.79        9.85      8.39 o 
  14   2   5      500.72      493.48     20.98 o 
  15   2   5        1.47        0.52      8.63 o 
  16   2   5       35.21       31.84      9.82 o 
  17   2   5       21.43       34.00      9.62 o 
  18   2   5       22.70       21.75     10.06 o 
  19   2   5        0.06       10.35     13.71 o 
  20   2   5       53.25       76.51     14.83 o 
  21   2   5       21.54       23.14     15.47 o 
 -22   3   5        4.68        8.22     16.96 o 
 -21   3   5        8.42       10.64     13.11 o 
 -20   3   5        5.24        2.81     12.13 o 
 -19   3   5        3.37        0.61     12.07 o 
 -18   3   5        1.48       12.10     10.89 o 
 -17   3   5       79.75       77.25     12.02 o 
 -16   3   5      495.09      449.98     21.37 o 
 -15   3   5      143.97      134.65     13.72 o 
 -14   3   5       34.01       39.99      9.89 o 
 -13   3   5     1122.83     1136.77     29.99 o 
 -12   3   5     2188.61     2153.69     29.45 o 
 -11   3   5      181.58      178.48      8.56 o 
 -10   3   5      744.66      730.36     16.20 o 
  -9   3   5       69.94       59.32      4.15 o 
  -8   3   5      431.70      418.32     10.64 o 
  -7   3   5      204.80      190.07     10.33 o 
  -6   3   5       18.21       18.63      2.44 o 
  -5   3   5      132.93      124.27      5.43 o 
  -4   3   5        1.41        1.01      2.69 o 
  -3   3   5       74.70       73.69      6.88 o 
  -2   3   5       12.19       12.33      3.12 o 
  -1   3   5       33.73       31.81      3.38 o 
   0   3   5      266.74      266.00      7.31 o 
   1   3   5      160.81      163.92      6.25 o 
   2   3   5      124.19      127.59      6.16 o 
   3   3   5       71.87       74.99      5.44 o 
   4   3   5        0.98        1.76      2.78 o 
   5   3   5       67.01       69.06      4.18 o 
   6   3   5       33.84       29.02      3.85 o 
   7   3   5       49.42       46.78      5.96 o 
   8   3   5      101.56       88.41      5.44 o 
   9   3   5       66.71       66.32      7.99 o 
  10   3   5       30.82       19.27      6.79 o 
  11   3   5      305.43      290.47     13.03 o 
  12   3   5       27.48       33.19      8.06 o 
  13   3   5      163.79      149.18     11.36 o 
  14   3   5       40.40       27.19      8.89 o 
  15   3   5        3.43        4.21      8.86 o 
  16   3   5       14.51        8.16      9.45 o 
  17   3   5        0.64        0.27     10.04 o 
  18   3   5       21.93       22.41     11.46 o 
  19   3   5      184.28      189.31     17.28 o 
 -19   4   5        0.63        8.27     15.10 o 
 -18   4   5       18.47       26.87     15.01 o 
 -17   4   5      269.88      253.66     22.15 o 
 -16   4   5       39.71       41.34     14.38 o 
 -15   4   5        0.20        0.00     13.27 o 
 -14   4   5       29.43       39.88     12.51 o 
 -13   4   5       11.94       17.72     12.97 o 
 -12   4   5        7.47        6.96     12.48 o 
 -11   4   5       38.03       22.94     10.39 o 
 -10   4   5       51.81       35.88      9.79 o 
  -9   4   5      161.79      177.53     18.12 o 
  -8   4   5       87.40       96.68     13.57 o 
  -7   4   5       21.24       17.62      8.42 o 
  -6   4   5      155.20      158.70     13.03 o 
  -5   4   5       44.63       39.60      8.27 o 
  -4   4   5      228.44      234.36     11.29 o 
  -3   4   5      240.42      249.36     10.36 o 
  -2   4   5       61.02       58.20      6.26 o 
  -1   4   5      135.95      134.09      8.34 o 
   0   4   5      220.81      219.85      9.94 o 
   1   4   5       16.76       12.04      5.02 o 
   2   4   5        1.03        0.91      5.29 o 
   3   4   5      102.52      112.71      8.37 o 
   4   4   5       56.85       62.09      7.55 o 
   5   4   5       68.87       77.13      8.03 o 
   6   4   5      238.24      237.22     19.59 o 
   7   4   5        7.08        7.52      7.36 o 
   8   4   5      102.53       85.97     10.02 o 
   9   4   5      214.76      202.03     13.76 o 
  10   4   5       18.35       14.77      8.56 o 
  11   4   5        0.94        8.46      9.22 o 
  12   4   5       23.51       31.68      9.68 o 
  13   4   5      178.30      180.19     14.78 o 
  14   4   5       65.39       54.75     11.23 o 
  15   4   5        1.26        0.59     11.69 o 
  16   4   5       14.38        6.48     12.23 o 
 -15   5   5        0.38        1.26     14.66 o 
 -14   5   5       27.39       24.90     16.44 o 
 -13   5   5       12.18       11.42     16.52 o 
 -12   5   5        5.25       16.11     15.03 o 
 -11   5   5       55.37       57.75     15.50 o 
 -10   5   5        4.22        8.96     14.36 o 
  -9   5   5        3.84       10.94     13.31 o 
  -8   5   5       28.81       29.49     11.06 o 
  -7   5   5        0.39        1.42     11.01 o 
  -6   5   5        0.17        5.73     11.80 o 
  -5   5   5       15.51       25.96     12.28 o 
  -4   5   5       21.85       23.98     10.39 o 
  -3   5   5      211.78      207.85     15.42 o 
  -2   5   5       16.19       16.00     13.20 o 
  -1   5   5      120.13      126.60     15.11 o 
   0   5   5       60.74       58.50     13.18 o 
   1   5   5       18.13        3.36     13.29 o 
   2   5   5       83.67       78.31     14.87 o 
   3   5   5       26.04       30.57     10.70 o 
   4   5   5      288.03      331.59     20.57 o 
   5   5   5      137.51      114.96     13.83 o 
   6   5   5       43.19       39.11     13.48 o 
   7   5   5        0.06        0.00     13.48 o 
   8   5   5        0.27        0.24     11.39 o 
   9   5   5      105.40      109.01     13.88 o 
  10   5   5       48.45       60.82     13.56 o 
  11   5   5        1.13        2.33     12.73 o 
  12   5   5        7.99       23.86     13.55 o 
  -5   6   5        0.27        0.00     19.72 o 
  -4   6   5        4.09        7.96     14.99 o 
  -3   6   5        3.77       16.85     16.15 o 
  -2   6   5        1.09       13.72     16.44 o 
  -1   6   5       10.96       19.03     16.26 o 
   0   6   5        0.54        0.00     17.02 o 
   1   6   5       50.23       27.58     18.13 o 
   2   6   5       43.49       37.21     13.88 o 
 -25   0   6       47.54       55.33     16.22 o 
 -24   0   6      169.13      158.60     18.05 o 
 -23   0   6        1.85       15.85     16.47 o 
 -22   0   6      106.54      121.22     17.64 o 
 -21   0   6       74.35       86.35     14.03 o 
 -20   0   6        8.03       21.41     11.15 o 
 -19   0   6      179.63      176.21     15.80 o 
 -18   0   6       86.67       86.89     14.46 o 
 -17   0   6       10.85        9.64      9.29 o 
 -16   0   6       50.60       46.52     10.44 o 
 -15   0   6      424.09      412.21     19.54 o 
 -14   0   6      532.32      521.00     20.79 o 
 -13   0   6      351.24      349.39     12.59 o 
 -12   0   6       18.45       14.94      5.20 o 
 -11   0   6      363.08      360.41     11.48 o 
 -10   0   6      986.79      991.44     17.87 o 
  -9   0   6     1612.58     1491.88     33.26 o 
  -8   0   6      536.50      588.09     12.94 o 
  -7   0   6       93.85       99.19      7.56 o 
  -6   0   6      197.44      239.33     10.34 o 
  -5   0   6     2460.08     2411.74     34.90 o 
  -4   0   6      401.53      391.74     17.06 o 
  -3   0   6       13.74       18.34      6.35 o 
  -2   0   6     3573.48     3520.78     47.12 o 
  -1   0   6        0.59        5.56      7.61 o 
   0   0   6      462.61      455.76     19.48 o 
   1   0   6      989.05     1113.09     37.18 o 
   2   0   6      685.70      713.63     17.49 o 
   3   0   6      784.06      854.13     25.35 o 
   4   0   6      332.32      477.66     14.96 o 
   5   0   6     1583.78     1763.16     24.54 o 
   6   0   6      274.88      240.53     15.79 o 
   7   0   6     1498.08     1387.77     26.06 o 
   8   0   6      467.91      484.69     19.35 o 
   9   0   6       85.84       91.23      9.65 o 
  10   0   6       59.99       71.26      8.68 o 
  11   0   6       28.37       25.30      7.48 o 
  12   0   6      479.61      481.43     24.52 o 
  13   0   6        0.03        0.36     14.55 o 
  14   0   6       36.18       40.68     21.96 o 
  15   0   6        1.81       15.54     15.92 o 
  16   0   6      516.16      443.01     49.06 o 
  17   0   6       26.68       24.31     18.12 o 
  18   0   6       84.03       96.14     20.00 o 
  19   0   6       12.30        7.42     18.95 o 
  20   0   6       38.39       66.11     37.32 o 
  21   0   6      369.29      394.81     37.27 o 
  22   0   6        0.81       10.48     18.31 o 
 -25   1   6        0.20        9.13     13.10 o 
 -24   1   6        8.09        3.75     12.70 o 
 -23   1   6       11.58       23.20     11.71 o 
 -22   1   6       29.55       32.58     11.79 o 
 -21   1   6        1.17        1.71      8.99 o 
 -20   1   6       53.99       59.08      8.46 o 
 -19   1   6        6.04       12.63      7.60 o 
 -18   1   6       11.07       11.78      6.98 o 
 -17   1   6      166.83      163.82     10.48 o 
 -16   1   6      109.83      106.80      8.65 o 
 -15   1   6        0.31        0.43      6.24 o 
 -14   1   6       35.64       38.61      5.74 o 
 -13   1   6       75.26       67.15      5.35 o 
 -12   1   6       83.18       78.56      5.30 o 
 -11   1   6       39.25       38.37      3.07 o 
 -10   1   6        1.67        3.25      2.92 o 
  -9   1   6      465.97      479.02      8.68 o 
  -8   1   6        3.06        6.68      2.56 o 
  -7   1   6       24.34       24.51      3.86 o 
  -6   1   6      404.15      403.88      9.82 o 
  -5   1   6     2259.54     2386.78     24.08 o 
  -4   1   6      249.87      242.79      6.28 o 
  -3   1   6      401.90      409.11      7.89 o 
  -2   1   6        2.98        3.16      2.61 o 
  -1   1   6       55.94       43.71      5.10 o 
   0   1   6      190.34      184.34     10.80 o 
   1   1   6      610.01      635.87     12.32 o 
   2   1   6     1138.41     1165.70     17.04 o 
   3   1   6       29.49       28.76      3.82 o 
   4   1   6      201.62      194.78      7.27 o 
   5   1   6       31.40       30.13      3.47 o 
   6   1   6       68.71       67.01      3.67 o 
   7   1   6       64.40       79.49      4.78 o 
   8   1   6      569.47      605.96     28.82 o 
   9   1   6        0.01        0.00      7.43 o 
  10   1   6       24.48       21.36      7.90 o 
  11   1   6       24.22       33.23      7.90 o 
  12   1   6        6.76        0.00      7.24 o 
  13   1   6        8.63        0.00      7.70 o 
  14   1   6      921.36      863.17     25.46 o 
  15   1   6       43.36       37.10      8.73 o 
  16   1   6       24.59       25.49     11.82 o 
  17   1   6       80.26       75.61     14.31 o 
  18   1   6       68.05       42.26     13.05 o 
  19   1   6        0.15        0.00     14.00 o 
  20   1   6        2.64        0.00     15.24 o 
  21   1   6        1.51       10.98     15.19 o 
 -24   2   6        6.22       10.62     13.33 o 
 -23   2   6        0.15        0.00     12.36 o 
 -22   2   6        1.02        1.66     11.65 o 
 -21   2   6      118.30      108.88     12.80 o 
 -20   2   6        1.88        0.00     10.84 o 
 -19   2   6       14.29        7.41     10.70 o 
 -18   2   6       29.34       26.21      9.76 o 
 -17   2   6       62.32       67.97     11.31 o 
 -16   2   6        1.34        5.42      9.95 o 
 -15   2   6      338.29      342.72     13.95 o 
 -14   2   6      546.04      540.39     19.64 o 
 -13   2   6        1.26        0.74      4.61 o 
 -12   2   6        0.99        0.00      2.91 o 
 -11   2   6      198.22      193.38      6.37 o 
 -10   2   6        2.97        1.86      4.08 o 
  -9   2   6      450.55      444.26     12.86 o 
  -8   2   6      411.46      432.57     10.25 o 
  -7   2   6       44.50       35.32      3.89 o 
  -6   2   6      349.68      329.51     10.76 o 
  -5   2   6      526.69      541.21     21.02 o 
  -4   2   6     1029.20      987.95     23.37 o 
  -3   2   6      191.09      171.29      5.74 o 
  -2   2   6       22.79       26.82      3.32 o 
  -1   2   6      299.48      288.85      8.51 o 
   0   2   6       16.45       14.22      2.62 o 
   1   2   6       26.21       24.99      2.92 o 
   2   2   6        7.07        8.19      2.93 o 
   3   2   6       23.62       25.83      3.73 o 
   4   2   6      222.53      213.48      7.67 o 
   5   2   6        4.42        8.00      3.77 o 
   6   2   6      811.05      803.95     14.80 o 
   7   2   6      109.27      102.42      6.08 o 
   8   2   6      118.85      121.40     10.23 o 
   9   2   6       22.90       29.53      8.14 o 
  10   2   6       89.18      107.19     11.96 o 
  11   2   6      935.14      936.58     29.49 o 
  12   2   6        1.78        5.38     10.03 o 
  13   2   6        6.99        0.00     10.22 o 
  14   2   6      176.22      151.45     14.81 o 
  15   2   6       46.21       45.10     10.23 o 
  16   2   6       55.52       49.17      9.53 o 
  17   2   6       20.49       14.59     10.74 o 
  18   2   6       11.70       14.24     13.09 o 
  19   2   6        7.92        8.43     13.24 o 
  20   2   6        8.15       10.79     14.09 o 
 -22   3   6        0.03        0.00     14.45 o 
 -21   3   6       16.48       11.13     13.38 o 
 -20   3   6        1.47       17.98     12.86 o 
 -19   3   6       35.18       43.23     12.43 o 
 -18   3   6        3.88        0.00     11.00 o 
 -17   3   6      127.86      128.01     15.55 o 
 -16   3   6        3.01       12.81     10.59 o 
 -15   3   6       96.33      117.93     15.14 o 
 -14   3   6        6.55        0.00      9.68 o 
 -13   3   6        3.59        2.84      8.38 o 
 -12   3   6        8.83       28.42      8.43 o 
 -11   3   6       37.17       36.55      8.47 o 
 -10   3   6        6.73        7.19      6.74 o 
  -9   3   6     1007.32     1046.73     34.27 o 
  -8   3   6      564.10      542.94     16.26 o 
  -7   3   6       37.44       41.26      3.49 o 
  -6   3   6      132.79      152.99     13.64 o 
  -5   3   6       18.38       15.75      3.29 o 
  -4   3   6      125.80      113.62      6.97 o 
  -3   3   6      353.73      353.01     10.29 o 
  -2   3   6       11.34       10.24      4.02 o 
  -1   3   6      230.86      215.58      8.06 o 
   0   3   6       40.23       40.78      3.72 o 
   1   3   6      269.87      263.35      8.39 o 
   2   3   6      716.22      749.98     13.23 o 
   3   3   6       73.28       69.90      5.55 o 
   4   3   6      643.34      627.86     10.91 o 
   5   3   6     1880.45     1844.45     23.04 o 
   6   3   6      106.33       97.97      6.01 o 
   7   3   6      607.89      625.84     17.79 o 
   8   3   6      107.54      133.15      9.91 o 
   9   3   6       16.88       14.63      6.92 o 
  10   3   6       45.80       51.08      7.78 o 
  11   3   6       59.72       62.24      8.51 o 
  12   3   6       25.20       28.46      8.75 o 
  13   3   6       53.58       47.90      9.24 o 
  14   3   6       37.17       42.98      9.64 o 
  15   3   6       24.70       23.38      9.80 o 
  16   3   6        0.29        0.15     11.61 o 
  17   3   6        1.02        0.00     11.29 o 
  18   3   6        0.77        0.00     12.43 o 
 -19   4   6       71.32       53.31     16.76 o 
 -18   4   6       90.14       78.14     16.02 o 
 -17   4   6       67.15       47.03     14.94 o 
 -16   4   6       23.92       22.10     14.83 o 
 -15   4   6       22.90       19.49     14.41 o 
 -14   4   6        4.43        3.54     12.81 o 
 -13   4   6        0.05        0.15     12.67 o 
 -12   4   6        8.62        9.37     11.11 o 
 -11   4   6        5.23        5.86     12.98 o 
 -10   4   6        0.04        2.36     12.72 o 
  -9   4   6      141.29      119.09     14.83 o 
  -8   4   6      228.62      215.16     17.83 o 
  -7   4   6      199.60      191.96     16.04 o 
  -6   4   6      301.13      312.32     15.22 o 
  -5   4   6        6.95        2.61      8.08 o 
  -4   4   6       82.41       79.26      9.12 o 
  -3   4   6        2.57        1.15      7.46 o 
  -2   4   6      409.01      386.78     14.89 o 
  -1   4   6      171.11      175.19     12.45 o 
   0   4   6      178.67      171.40     10.44 o 
   1   4   6      298.48      305.54     13.96 o 
   2   4   6       26.69       25.49      6.27 o 
   3   4   6       19.59       19.89      6.62 o 
   4   4   6      153.74      173.36     10.78 o 
   5   4   6        0.87        0.65      7.66 o 
   6   4   6       37.64       33.93      7.24 o 
   7   4   6      240.24      227.06     13.90 o 
   8   4   6       20.84       35.64      8.70 o 
   9   4   6        8.13        0.00      8.70 o 
  10   4   6       43.94       40.95      9.65 o 
  11   4   6      171.91      175.51     13.68 o 
  12   4   6        2.00        0.00      9.96 o 
  13   4   6       52.46       42.55     12.60 o 
  14   4   6       10.02        0.00     12.79 o 
  15   4   6       50.70       54.12     13.63 o 
 -14   5   6        4.35        0.00     18.13 o 
 -13   5   6        3.84       18.53     17.93 o 
 -12   5   6        0.07        3.03     17.62 o 
 -11   5   6        4.56        0.92     17.67 o 
 -10   5   6       76.35       64.15     14.77 o 
  -9   5   6       25.72       16.43     12.83 o 
  -8   5   6        5.33        0.00     13.17 o 
  -7   5   6        2.57        0.00     12.92 o 
  -6   5   6       66.63       55.43     12.67 o 
  -5   5   6       66.59       61.63     13.23 o 
  -4   5   6       36.75       31.71     11.99 o 
  -3   5   6        0.62        0.93     14.84 o 
  -2   5   6       13.76       10.67     12.91 o 
  -1   5   6        7.46        9.79     12.77 o 
   0   5   6        5.10        0.01     12.62 o 
   1   5   6        0.10        0.00     12.70 o 
   2   5   6       29.52       40.71     13.35 o 
   3   5   6        0.09        0.00     10.87 o 
   4   5   6      133.25      148.28     13.75 o 
   5   5   6       11.24       15.43     13.74 o 
   6   5   6        4.93        9.63     14.54 o 
   7   5   6        2.80        1.03     15.04 o 
   8   5   6      132.02      152.26     16.36 o 
   9   5   6        3.59        0.00     12.70 o 
  10   5   6      114.21      107.68     14.97 o 
  11   5   6        8.09       15.42     13.51 o 
 -24   1   7       52.55       47.65     13.32 o 
 -23   1   7       73.55       74.58     13.26 o 
 -22   1   7        3.95        6.09     11.96 o 
 -21   1   7       14.35       17.16      9.93 o 
 -20   1   7       14.49        8.66      9.54 o 
 -19   1   7      313.61      344.39     17.06 o 
 -18   1   7       43.55       35.86      7.79 o 
 -17   1   7       17.22       15.95      6.76 o 
 -16   1   7       87.66      108.15     10.29 o 
 -15   1   7       52.40       36.34      5.99 o 
 -14   1   7      298.93      301.83     10.00 o 
 -13   1   7       28.89       31.46      4.52 o 
 -12   1   7       89.50       91.27      4.78 o 
 -11   1   7       56.98       55.35      4.05 o 
 -10   1   7      121.15      146.09      6.79 o 
  -9   1   7       11.47        9.68      2.87 o 
  -8   1   7      170.22      172.38      5.74 o 
  -7   1   7       52.96       62.04      3.50 o 
  -6   1   7      352.78      359.08      9.17 o 
  -5   1   7     1492.87     1479.02     16.43 o 
  -4   1   7       96.11      107.94      5.04 o 
  -3   1   7     1296.20     1277.45     18.73 o 
  -2   1   7      737.26      773.64     14.37 o 
  -1   1   7       12.44        8.32      4.79 o 
   0   1   7      849.55      880.78     19.67 o 
   1   1   7     1833.93     1767.09     18.95 o 
   2   1   7     1110.48     1142.90     16.29 o 
   3   1   7     1758.98     1838.75     21.32 o 
   4   1   7      383.78      391.97     10.53 o 
   5   1   7        9.03       14.88      3.67 o 
   6   1   7       27.33       32.22      3.44 o 
   7   1   7      185.21      188.16      7.69 o 
   8   1   7       15.73       13.42      2.86 o 
   9   1   7      580.80      562.28     27.12 o 
  10   1   7      176.06      170.84     17.79 o 
  11   1   7       41.32       30.01     11.89 o 
  12   1   7        4.25        4.38     10.24 o 
  13   1   7        1.68       11.83     11.01 o 
  14   1   7       86.17       70.06     13.27 o 
  15   1   7        4.36        0.00     11.90 o 
  16   1   7       66.25      106.86     19.21 o 
  17   1   7       11.20       10.14     14.18 o 
  18   1   7      107.40      115.92     16.51 o 
  19   1   7        0.48        0.00     14.91 o 
  20   1   7        5.82        0.00     14.11 o 
 -23   2   7        0.35        4.55     12.39 o 
 -22   2   7       12.16       22.14     12.32 o 
 -21   2   7       16.49       25.05     11.29 o 
 -20   2   7       56.98       45.43     10.94 o 
 -19   2   7        0.15        2.94     10.76 o 
 -18   2   7      298.64      269.15     17.12 o 
 -17   2   7        0.03        2.60      9.96 o 
 -16   2   7      982.93     1003.11     29.38 o 
 -15   2   7       53.49       48.42      9.10 o 
 -14   2   7       88.71       84.86     10.28 o 
 -13   2   7      347.76      353.23     15.71 o 
 -12   2   7      418.32      392.79     15.74 o 
 -11   2   7       12.24       11.76      5.17 o 
 -10   2   7      145.67      138.79      7.68 o 
  -9   2   7       64.12       67.02      5.70 o 
  -8   2   7       15.99       13.81      3.11 o 
  -7   2   7       11.17       13.47      4.38 o 
  -6   2   7        5.69        1.68      3.45 o 
  -5   2   7       65.77       64.66      7.37 o 
  -4   2   7       70.14       64.95      6.59 o 
  -3   2   7     1428.08     1406.17     18.33 o 
  -2   2   7      356.68      347.28     11.94 o 
  -1   2   7      127.69      114.76      6.39 o 
   0   2   7      560.37      513.38     14.33 o 
   1   2   7      278.64      301.88     11.41 o 
   2   2   7      261.52      302.69      7.54 o 
   3   2   7     1192.35     1182.93     17.68 o 
   4   2   7       18.37       21.08      4.23 o 
   5   2   7      254.98      239.68      8.59 o 
   6   2   7       27.02       21.77      4.96 o 
   7   2   7        0.44        0.82      2.81 o 
   8   2   7      996.13     1035.85     24.89 o 
   9   2   7      186.34      175.09     13.12 o 
  10   2   7      564.26      575.83     23.78 o 
  11   2   7      622.97      715.39     29.93 o 
  12   2   7        7.19        0.97      9.79 o 
  13   2   7      501.80      477.54     23.69 o 
  14   2   7      219.75      233.59     17.56 o 
  15   2   7       43.27       54.67     10.42 o 
  16   2   7      217.75      224.78     18.06 o 
  17   2   7       87.61      114.02     16.97 o 
  18   2   7        2.65       24.04     14.05 o 
  19   2   7       43.84       49.94     14.55 o 
 -21   3   7        8.31        7.67     13.63 o 
 -20   3   7        2.70        8.20     13.41 o 
 -19   3   7        4.86        0.13     12.05 o 
 -18   3   7        3.22        0.00     11.59 o 
 -17   3   7        0.02        5.91     11.35 o 
 -16   3   7      112.40      113.46     13.50 o 
 -15   3   7      168.76      138.75     12.26 o 
 -14   3   7      218.55      207.28     13.88 o 
 -13   3   7      131.57      147.41     12.01 o 
 -12   3   7       26.48       33.75      8.52 o 
 -11   3   7      164.91      148.79     12.37 o 
 -10   3   7      465.68      441.14     18.55 o 
  -9   3   7      672.93      637.02     20.84 o 
  -8   3   7       30.32       19.84      7.25 o 
  -7   3   7      110.12      116.16      9.12 o 
  -6   3   7      166.63      160.66     14.84 o 
  -5   3   7       16.00        9.47      9.11 o 
  -4   3   7      257.28      269.42     16.11 o 
  -3   3   7       81.83       78.51     10.19 o 
  -2   3   7       51.56       50.17      5.03 o 
  -1   3   7       68.52       63.95      4.51 o 
   0   3   7       68.83       84.49      7.81 o 
   1   3   7       24.00       21.29      5.01 o 
   2   3   7        6.33        4.72      4.14 o 
   3   3   7      188.97      173.14      6.50 o 
   4   3   7       75.11       81.55      9.94 o 
   5   3   7      601.42      594.83     16.85 o 
   6   3   7     1426.07     1495.17     29.43 o 
   7   3   7      319.96      325.02     15.84 o 
   8   3   7       91.86      101.83     10.60 o 
   9   3   7       46.55       37.08      8.86 o 
  10   3   7      579.22      580.87     21.43 o 
  11   3   7       81.27       95.27     11.05 o 
  12   3   7       16.17        4.33      9.61 o 
  13   3   7        3.46        3.46      9.95 o 
  14   3   7       60.25       44.20     11.27 o 
  15   3   7        9.88        6.75     11.30 o 
  16   3   7       22.88       47.38     12.22 o 
  17   3   7       44.91       52.11     13.19 o 
 -18   4   7        0.59        1.47     15.44 o 
 -17   4   7       12.88        8.82     14.89 o 
 -16   4   7       19.84        4.92     14.50 o 
 -15   4   7      102.39      114.08     15.86 o 
 -14   4   7        0.11        0.00     15.29 o 
 -13   4   7        7.59       10.73     13.11 o 
 -12   4   7       18.04        1.49     13.20 o 
 -11   4   7        0.11        5.33     12.66 o 
 -10   4   7        0.68        1.71     12.15 o 
  -9   4   7       35.56       49.54     12.86 o 
  -8   4   7        0.14        0.00     11.97 o 
  -7   4   7        2.81       12.27     11.23 o 
  -6   4   7        2.60        6.84     11.23 o 
  -5   4   7       87.54       79.57     12.75 o 
  -4   4   7       10.70        4.85     10.48 o 
  -3   4   7       17.52       17.14     10.38 o 
  -2   4   7       82.79       74.03     10.91 o 
  -1   4   7      399.47      428.32     20.28 o 
   0   4   7      211.32      216.51     11.93 o 
   1   4   7        0.74        0.00      7.23 o 
   2   4   7       27.92       28.74      7.47 o 
   3   4   7        7.11        1.25      7.99 o 
   4   4   7        2.64        0.00      8.13 o 
   5   4   7       74.34       81.18      9.26 o 
   6   4   7      108.45       98.84     11.49 o 
   7   4   7       39.13       38.71     10.35 o 
   8   4   7        0.38        0.00     11.01 o 
   9   4   7       57.32       45.55     10.92 o 
  10   4   7       33.47       45.06     11.55 o 
  11   4   7        0.53        0.00     11.40 o 
  12   4   7        9.26        8.82     12.34 o 
  13   4   7       33.12       39.59     14.36 o 
  14   4   7      143.25      153.22     18.27 o 
 -13   5   7       10.35       14.56     19.28 o 
 -12   5   7       20.18       14.12     15.94 o 
 -11   5   7       27.39       22.67     16.26 o 
 -10   5   7       11.43        9.90     14.33 o 
  -9   5   7        9.13        3.24     14.10 o 
  -8   5   7       14.01       30.96     13.79 o 
  -7   5   7       47.49       44.55     13.34 o 
  -6   5   7       14.14        5.16     12.86 o 
  -5   5   7       36.44       45.58     13.28 o 
  -4   5   7       18.88       13.45     13.21 o 
  -3   5   7       23.44       21.00     15.92 o 
  -2   5   7        0.03        0.00     15.17 o 
  -1   5   7      145.08      119.65     16.70 o 
   0   5   7       17.84       15.98     13.09 o 
   1   5   7       84.93       87.90     14.44 o 
   2   5   7       32.80       25.97     14.27 o 
   3   5   7        1.85        0.56     15.23 o 
   4   5   7      108.19       95.72     15.43 o 
   5   5   7       31.72       41.05     18.93 o 
   6   5   7       52.24       73.90     16.62 o 
   7   5   7       19.53       38.37     15.21 o 
   8   5   7        0.00       18.97     13.25 o 
   9   5   7        1.98        5.32     13.92 o 
 -24   0   8       36.77       34.64     18.10 o 
 -23   0   8       55.12       61.04     18.49 o 
 -22   0   8        8.08        0.00     17.73 o 
 -21   0   8       25.46       23.34     16.12 o 
 -20   0   8       59.81       71.22     12.52 o 
 -19   0   8       61.97       67.34     12.21 o 
 -18   0   8       10.36        4.58     10.24 o 
 -17   0   8       85.21       68.69     11.78 o 
 -16   0   8      158.18      167.10     14.37 o 
 -15   0   8       11.98       17.03      6.18 o 
 -14   0   8        3.90        7.13      6.02 o 
 -13   0   8      424.44      438.77     16.18 o 
 -12   0   8      165.09      159.91     10.62 o 
 -11   0   8      270.93      274.28     17.39 o 
 -10   0   8     1280.82     1290.24     26.63 o 
  -9   0   8      526.10      598.40     25.78 o 
  -8   0   8     2818.86     2949.70     45.46 o 
  -7   0   8     1555.13     1665.10     39.92 o 
  -6   0   8       28.89       22.64      6.77 o 
  -5   0   8      222.93      209.42     13.52 o 
  -4   0   8      433.92      402.00     14.87 o 
  -3   0   8      408.59      432.88     23.83 o 
  -2   0   8     1754.25     1719.70     52.48 o 
  -1   0   8      160.22      171.70     36.21 o 
   0   0   8      966.66     1058.24     48.13 o 
   1   0   8        5.32        5.51      7.34 o 
   2   0   8      214.48      202.10     11.77 o 
   3   0   8       22.67       26.50      8.38 o 
   4   0   8      932.43      946.61     38.02 o 
   5   0   8      408.99      453.40     45.04 o 
   6   0   8      137.73      136.80     10.01 o 
   7   0   8     1001.90     1007.62     22.05 o 
   8   0   8      163.99      169.07     11.70 o 
   9   0   8      255.21      270.52     13.92 o 
  10   0   8       45.83       26.15     14.24 o 
  11   0   8      416.04      433.14     32.39 o 
  12   0   8       79.18       85.45     20.08 o 
  13   0   8      466.26      494.24     36.08 o 
  14   0   8      123.29       85.95     21.07 o 
  15   0   8        3.54       11.28     18.97 o 
  16   0   8       30.78       47.46     18.24 o 
  17   0   8        0.00        0.00     20.12 o 
  18   0   8        0.02        4.94     18.12 o 
  19   0   8      142.28       97.07     57.32 o 
 -23   1   8       18.58       25.68     12.97 o 
 -22   1   8        2.07        0.00     10.74 o 
 -21   1   8      118.29      107.82     12.62 o 
 -20   1   8        7.12       17.09      9.46 o 
 -19   1   8      215.86      212.76     14.67 o 
 -18   1   8       55.90       49.08      9.43 o 
 -17   1   8      207.88      237.05     14.09 o 
 -16   1   8      183.22      169.75     10.94 o 
 -15   1   8       59.98       51.91      6.77 o 
 -14   1   8      140.55      143.00      8.56 o 
 -13   1   8      103.13       97.36      5.91 o 
 -12   1   8        8.07        8.49      3.79 o 
 -11   1   8      164.56      159.03      6.93 o 
 -10   1   8       29.58       35.56      3.90 o 
  -9   1   8        5.22        3.60      2.55 o 
  -8   1   8       64.17       69.64      4.51 o 
  -7   1   8      227.39      234.37      7.40 o 
  -6   1   8     1013.32     1064.70     15.19 o 
  -5   1   8      244.16      269.73      6.87 o 
  -4   1   8       14.24        8.01      4.20 o 
  -3   1   8      173.52      173.76      7.33 o 
  -2   1   8      482.79      508.61     12.03 o 
  -1   1   8      229.24      245.83     10.86 o 
   0   1   8      233.79      253.31     11.37 o 
   1   1   8        8.25        8.19      5.83 o 
   2   1   8      257.47      259.70      8.73 o 
   3   1   8      268.70      262.39      9.17 o 
   4   1   8        9.07       13.65      4.18 o 
   5   1   8       58.38       62.98      6.38 o 
   6   1   8      211.81      217.84      8.34 o 
   7   1   8       19.11       17.95      3.47 o 
   8   1   8      184.25      167.21      9.64 o 
   9   1   8       68.17       70.19     16.79 o 
  10   1   8      160.46      135.79     16.36 o 
  11   1   8      165.99      133.93     14.40 o 
  12   1   8      613.46      576.83     26.89 o 
  13   1   8       15.54        3.70     11.62 o 
  14   1   8       12.34        8.88     12.58 o 
  15   1   8       28.65       42.18     13.35 o 
  16   1   8        7.33       18.89     13.59 o 
  17   1   8        4.24       15.47     13.89 o 
  18   1   8        1.97        8.14     13.31 o 
  19   1   8       27.33       32.86     14.47 o 
 -22   2   8        4.72        3.93     11.97 o 
 -21   2   8       25.79       26.03     12.27 o 
 -20   2   8        8.60       15.01     11.83 o 
 -19   2   8       82.49       92.15     12.87 o 
 -18   2   8       85.51       87.85     12.83 o 
 -17   2   8       83.81       80.72     11.68 o 
 -16   2   8      133.34      115.51     11.72 o 
 -15   2   8       10.52        9.67      8.67 o 
 -14   2   8      246.88      253.28     14.11 o 
 -13   2   8        6.93        0.00      7.63 o 
 -12   2   8        0.00        0.00      8.17 o 
 -11   2   8       70.68       68.88      9.55 o 
 -10   2   8      115.79      126.00     10.28 o 
  -9   2   8       70.00       60.81      6.86 o 
  -8   2   8        1.24        0.00      4.61 o 
  -7   2   8       23.88       22.51      4.08 o 
  -6   2   8        1.06        3.84      6.21 o 
  -5   2   8       86.29       81.76      7.80 o 
  -4   2   8      101.31       97.08      8.11 o 
  -3   2   8       19.58       22.51      3.38 o 
  -2   2   8        0.05        1.95      3.35 o 
  -1   2   8       76.70       85.72      6.91 o 
   0   2   8      308.62      292.42      8.18 o 
   1   2   8       62.56       65.67      5.54 o 
   2   2   8      645.93      640.53     13.46 o 
   3   2   8      185.86      183.54      6.80 o 
   4   2   8      468.68      446.09     11.89 o 
   5   2   8       82.88       81.07      7.88 o 
   6   2   8      117.24      124.09      8.58 o 
   7   2   8       30.72       34.29      5.65 o 
   8   2   8       12.63       14.97      9.31 o 
   9   2   8     1154.83     1069.15     33.17 o 
  10   2   8      141.17      124.56     16.42 o 
  11   2   8      385.92      360.47     20.40 o 
  12   2   8        1.17        1.48      9.91 o 
  13   2   8       97.02      105.72     13.34 o 
  14   2   8       70.03       73.99     11.67 o 
  15   2   8       19.70       23.17     13.19 o 
  16   2   8       62.34       57.37     13.25 o 
  17   2   8       20.66       16.62     13.97 o 
  18   2   8        0.22        3.67     15.13 o 
 -20   3   8       65.49      111.96     16.22 o 
 -19   3   8        4.57        5.79     13.16 o 
 -18   3   8       11.59       28.24     12.27 o 
 -17   3   8        2.59        8.39     12.45 o 
 -16   3   8        0.36        0.00      9.79 o 
 -15   3   8        9.41       13.09      9.30 o 
 -14   3   8       38.15       45.29      9.27 o 
 -13   3   8        0.15        4.77      9.19 o 
 -12   3   8      226.02      234.78     15.12 o 
 -11   3   8       93.86       78.42     10.35 o 
 -10   3   8      637.54      644.55     23.83 o 
  -9   3   8      235.19      244.19     14.17 o 
  -8   3   8        0.20        0.00      6.85 o 
  -7   3   8      591.24      572.57     18.13 o 
  -6   3   8      486.72      487.85     14.46 o 
  -5   3   8       35.92       16.11     10.10 o 
  -4   3   8      327.83      291.74     17.18 o 
  -3   3   8       44.98       44.04      9.82 o 
  -2   3   8        3.46        0.33      5.01 o 
  -1   3   8       22.31       25.15      5.93 o 
   0   3   8      413.82      403.24     15.04 o 
   1   3   8        3.41        4.10      7.12 o 
   2   3   8       41.76       43.09      7.13 o 
   3   3   8        4.95        7.78      6.45 o 
   4   3   8       12.50       15.81      6.90 o 
   5   3   8       28.99       35.64      6.54 o 
   6   3   8        1.90        5.31      7.67 o 
   7   3   8        0.01        3.84      7.63 o 
   8   3   8       55.04       56.93      9.44 o 
   9   3   8      522.01      547.41     22.45 o 
  10   3   8       27.31       33.31      9.94 o 
  11   3   8       54.86       61.21      9.77 o 
  12   3   8        9.83        0.00     10.10 o 
  13   3   8        8.28        5.50     11.08 o 
  14   3   8      161.54      169.26     15.89 o 
  15   3   8        4.68        0.00     14.32 o 
  16   3   8       24.71       26.39     15.64 o 
 -17   4   8       13.46       21.58     19.32 o 
 -16   4   8       40.58       53.33     17.72 o 
 -15   4   8        2.22        0.00     14.25 o 
 -14   4   8       92.95       81.89     15.25 o 
 -13   4   8      395.05      398.51     25.95 o 
 -12   4   8       15.04       29.90     14.85 o 
 -11   4   8       51.67       34.08     13.67 o 
 -10   4   8       98.62       81.59     14.70 o 
  -9   4   8      119.94      127.06     15.42 o 
  -8   4   8       16.21       11.86     12.52 o 
  -7   4   8       25.70       21.61     11.47 o 
  -6   4   8        7.14       11.32     11.76 o 
  -5   4   8       19.26       22.37     11.23 o 
  -4   4   8        7.49       16.82     11.21 o 
  -3   4   8      109.65       81.83     12.20 o 
  -2   4   8        3.15        5.43     10.95 o 
  -1   4   8       15.70       16.49     10.27 o 
   0   4   8       82.53       78.02     10.87 o 
   1   4   8      390.33      392.17     20.15 o 
   2   4   8        1.22        0.00      8.41 o 
   3   4   8       85.45       83.00      9.59 o 
   4   4   8       17.03        8.23      9.52 o 
   5   4   8      133.70      157.03     13.19 o 
   6   4   8        1.05        0.00     10.64 o 
   7   4   8       39.55       29.09     10.80 o 
   8   4   8       42.06       23.73     12.54 o 
   9   4   8        0.82        0.00     11.32 o 
  10   4   8       81.37       84.87     12.63 o 
  11   4   8       18.22       24.69     12.49 o 
  12   4   8       68.16       91.44     14.29 o 
  13   4   8       20.76       21.54     15.07 o 
 -11   5   8       25.55       28.58     15.56 o 
 -10   5   8        3.90       12.99     14.96 o 
  -9   5   8        7.72        8.80     14.20 o 
  -8   5   8       13.15        0.49     14.69 o 
  -7   5   8        2.95        0.00     14.08 o 
  -6   5   8        1.79        0.00     13.13 o 
  -5   5   8        2.62        3.08     13.35 o 
  -4   5   8        2.40        1.56     13.73 o 
  -3   5   8        0.07        0.00     15.56 o 
  -2   5   8       65.78       81.76     15.90 o 
  -1   5   8       10.79       12.42     16.17 o 
   0   5   8       55.69       61.42     14.43 o 
   1   5   8        3.49        0.00     18.89 o 
   2   5   8        7.21        9.02     13.98 o 
   3   5   8        3.56       17.35     17.03 o 
   4   5   8       28.88       28.15     17.07 o 
   5   5   8       24.97       24.91     17.29 o 
   6   5   8       27.16       20.21     17.49 o 
   7   5   8        9.51        9.37     21.15 o 
 -23   1   9       63.66       46.14     13.91 o 
 -22   1   9       74.74       92.50     12.50 o 
 -21   1   9       34.32       23.56     10.45 o 
 -20   1   9      120.15      137.08     12.19 o 
 -19   1   9       69.05       63.70     10.01 o 
 -18   1   9        7.78       11.29      9.00 o 
 -17   1   9      276.41      312.62     18.94 o 
 -16   1   9      112.29      116.78      9.77 o 
 -15   1   9        3.39        3.18      7.13 o 
 -14   1   9        0.33        4.30      7.10 o 
 -13   1   9      143.85      144.21      8.97 o 
 -12   1   9        0.39        2.57      6.43 o 
 -11   1   9       50.03       57.27      7.34 o 
 -10   1   9        6.83        9.14      3.27 o 
  -9   1   9       33.49       28.49      3.62 o 
  -8   1   9       21.06       14.98      3.21 o 
  -7   1   9      166.29      176.12      7.04 o 
  -6   1   9        3.54        4.14      2.72 o 
  -5   1   9      215.48      208.64      7.77 o 
  -4   1   9      218.77      219.49      9.72 o 
  -3   1   9      203.84      176.75      7.92 o 
  -2   1   9       57.22       61.34      5.58 o 
  -1   1   9      362.15      366.39     13.86 o 
   0   1   9       27.08       28.48      6.49 o 
   1   1   9      103.05      105.24      8.59 o 
   2   1   9       12.47        9.90      4.29 o 
   3   1   9       29.30       37.12      5.57 o 
   4   1   9     1144.26     1139.55     19.62 o 
   5   1   9        7.73        6.92      4.85 o 
   6   1   9      240.53      246.63     11.29 o 
   7   1   9        1.89        3.29      5.21 o 
   8   1   9        0.81        0.63      6.03 o 
   9   1   9       18.97        5.49     10.30 o 
  10   1   9      106.08      125.74     16.84 o 
  11   1   9       64.89       49.17     12.39 o 
  12   1   9      247.03      227.45     19.47 o 
  13   1   9       87.35       75.97     14.37 o 
  14   1   9       66.40       58.02     13.46 o 
  15   1   9      181.28      153.38     20.19 o 
  16   1   9        6.30        0.00     13.75 o 
  17   1   9        1.32        9.68     16.20 o 
  18   1   9      140.74      206.33     21.97 o 
 -22   2   9        0.20        4.69     13.92 o 
 -21   2   9        0.02        0.00     12.97 o 
 -20   2   9        2.35        8.49     12.21 o 
 -19   2   9        0.02       16.42     12.25 o 
 -18   2   9       22.84       26.97     10.79 o 
 -17   2   9        8.47       13.11      9.62 o 
 -16   2   9       10.68       14.80      9.56 o 
 -15   2   9       24.49       35.81      8.92 o 
 -14   2   9        3.50        2.71      9.18 o 
 -13   2   9        1.46        0.00      8.89 o 
 -12   2   9        0.04        0.00      8.25 o 
 -11   2   9      129.79      123.15     11.68 o 
 -10   2   9       45.74       42.22      8.13 o 
  -9   2   9      244.88      249.82     19.67 o 
  -8   2   9       65.50       62.60      8.74 o 
  -7   2   9       48.71       37.70      7.50 o 
  -6   2   9      169.78      183.61     11.04 o 
  -5   2   9       47.03       42.44      7.39 o 
  -4   2   9       82.97       71.78     10.74 o 
  -3   2   9      259.78      260.14      8.80 o 
  -2   2   9      116.28      114.99      6.93 o 
  -1   2   9     1100.92     1110.23     23.69 o 
   0   2   9      193.77      176.68      5.83 o 
   1   2   9       58.60       61.37      5.75 o 
   2   2   9     1976.70     1907.43     30.11 o 
   3   2   9      141.67      146.81     10.76 o 
   4   2   9        2.68        7.57      6.72 o 
   5   2   9      630.80      656.25     19.35 o 
   6   2   9      284.20      302.45     13.17 o 
   7   2   9       57.19       60.49     10.09 o 
   8   2   9        1.24        0.00      8.87 o 
   9   2   9       27.41       16.36     12.51 o 
  10   2   9       11.78        7.03     11.92 o 
  11   2   9        0.97        0.00     13.47 o 
  12   2   9        1.70        5.89     12.56 o 
  13   2   9       54.91       66.01     15.91 o 
  14   2   9        0.31        3.23     14.29 o 
  15   2   9       19.24       24.59     13.10 o 
  16   2   9        6.19       15.09     14.20 o 
  17   2   9       55.78       66.98     15.55 o 
 -19   3   9        1.60        0.00     16.16 o 
 -18   3   9       23.28       41.88     14.98 o 
 -17   3   9        0.85        8.20     13.14 o 
 -16   3   9        0.02        0.00     13.66 o 
 -15   3   9       19.09       16.81     13.49 o 
 -14   3   9        2.91       10.51     12.71 o 
 -13   3   9        6.22       13.47     11.76 o 
 -12   3   9       43.53       26.96     12.25 o 
 -11   3   9       23.74       28.26     11.99 o 
 -10   3   9        4.58        9.80     11.84 o 
  -9   3   9      236.39      254.10     18.63 o 
  -8   3   9      146.16      135.02     13.60 o 
  -7   3   9       73.09       52.49     10.83 o 
  -6   3   9      197.63      226.75     16.19 o 
  -5   3   9       87.34       83.23     11.79 o 
  -4   3   9      141.31      116.06     12.61 o 
  -3   3   9      100.64      102.11     11.98 o 
  -2   3   9      104.17       81.61     11.29 o 
  -1   3   9       13.82        9.75      9.00 o 
   0   3   9       30.41       32.14      6.95 o 
   1   3   9       34.13       38.44      7.36 o 
   2   3   9       60.67       49.58      7.46 o 
   3   3   9        3.10        0.00      7.29 o 
   4   3   9       92.03       76.66      8.51 o 
   5   3   9      515.63      504.41     20.22 o 
   6   3   9       36.45       35.81      8.80 o 
   7   3   9       55.82       58.32      9.65 o 
   8   3   9      323.07      317.82     18.89 o 
   9   3   9       96.02       99.05     12.45 o 
  10   3   9        1.86        6.32     11.28 o 
  11   3   9       54.97       35.75     12.14 o 
  12   3   9        3.13        3.83     10.79 o 
  13   3   9       11.76       25.29     11.28 o 
  14   3   9        2.07        0.00     13.59 o 
 -16   4   9        3.76        0.00     15.65 o 
 -15   4   9       66.48       77.86     17.14 o 
 -14   4   9      113.88       96.42     16.35 o 
 -13   4   9       24.31       14.01     16.04 o 
 -12   4   9      145.34      137.15     18.29 o 
 -11   4   9      151.61      148.41     17.40 o 
 -10   4   9        1.96        7.43     12.99 o 
  -9   4   9       16.24       13.54     12.93 o 
  -8   4   9        5.01        3.58     12.10 o 
  -7   4   9        3.74        7.47     11.67 o 
  -6   4   9       68.48       92.42     13.24 o 
  -5   4   9      109.19       69.10     13.04 o 
  -4   4   9      103.06       97.68     13.13 o 
  -3   4   9        0.85        0.00     11.09 o 
  -2   4   9        0.25        0.00     11.98 o 
  -1   4   9       76.36       86.15     12.07 o 
   0   4   9      134.36      131.50     14.04 o 
   1   4   9      131.29      144.12     15.93 o 
   2   4   9        3.24        7.02     12.68 o 
   3   4   9       77.34       75.47     14.86 o 
   4   4   9        2.69        0.03     14.68 o 
   5   4   9        3.74        0.00     13.62 o 
   6   4   9        2.29        0.00     16.89 o 
   7   4   9        0.27        0.00     11.18 o 
   8   4   9       40.43       42.73     11.69 o 
   9   4   9        0.30        3.46     12.66 o 
  10   4   9       11.82       10.98     12.51 o 
  11   4   9        0.03        0.00     14.74 o 
  -9   5   9       25.03       32.61     15.39 o 
  -8   5   9        4.39        5.88     16.07 o 
  -7   5   9       18.92       24.42     14.96 o 
  -6   5   9        1.49        5.49     15.95 o 
  -5   5   9       66.43       52.92     15.04 o 
  -4   5   9       76.73       80.17     18.30 o 
  -3   5   9        2.26        0.02     16.97 o 
  -2   5   9      272.94      317.98     24.65 o 
  -1   5   9       27.19       32.36     16.74 o 
   0   5   9        2.58        0.00     18.98 o 
   1   5   9       47.63       57.44     18.92 o 
   2   5   9       38.77       59.39     19.29 o 
   3   5   9       20.97       17.37     17.66 o 
   4   5   9       11.60       17.45     22.10 o 
 -22   0  10      280.72      274.03     27.06 o 
 -21   0  10      351.32      324.60     31.51 o 
 -20   0  10       31.86       41.50     16.86 o 
 -19   0  10      166.68      140.28     20.76 o 
 -18   0  10      155.72      163.51     20.32 o 
 -17   0  10       13.50       14.99     15.87 o 
 -16   0  10      127.41      116.18     17.06 o 
 -15   0  10        0.01        8.89     12.35 o 
 -14   0  10       61.81       64.08     11.36 o 
 -13   0  10        3.92        4.70      8.44 o 
 -12   0  10      115.84      152.07     13.41 o 
 -11   0  10      304.83      315.11     17.58 o 
 -10   0  10        7.03       11.66      8.63 o 
  -9   0  10      348.96      368.30     25.78 o 
  -8   0  10      426.50      431.11     46.87 o 
  -7   0  10      270.39      279.69     17.14 o 
  -6   0  10       30.39       29.33      8.85 o 
  -5   0  10      855.75      889.75     28.26 o 
  -4   0  10        6.60        4.02      8.81 o 
  -3   0  10       13.66        6.06      8.21 o 
  -2   0  10        1.57        2.20      7.30 o 
  -1   0  10     1270.39     1327.52     35.01 o 
   0   0  10       10.31        4.74      8.21 o 
   1   0  10      737.82      790.93     27.46 o 
   2   0  10      407.22      398.57     30.20 o 
   3   0  10      544.46      522.00     33.67 o 
   4   0  10       41.36       45.41     14.12 o 
   5   0  10        2.58        7.97     12.89 o 
   6   0  10       54.91       35.63     11.18 o 
   7   0  10     1232.79     1228.85     39.11 o 
   8   0  10      197.63      161.16     16.48 o 
   9   0  10      141.96      147.55     21.03 o 
  10   0  10      499.22      427.84     40.85 o 
  11   0  10       59.81       70.46     17.57 o 
  12   0  10       20.15       35.70     18.87 o 
  13   0  10       11.67       22.80     18.22 o 
  14   0  10       57.18       80.58     20.05 o 
  15   0  10       64.96       54.94     21.50 o 
  16   0  10       77.91      107.79     23.40 o 
  17   0  10        3.54       13.58     22.93 o 
 -22   1  10        0.99        6.75     14.51 o 
 -21   1  10        3.33        0.00     15.07 o 
 -20   1  10       31.52       26.12     14.44 o 
 -19   1  10       82.99       75.98     11.91 o 
 -18   1  10      183.40      202.41     13.92 o 
 -17   1  10       29.91       38.45      9.82 o 
 -16   1  10      166.98      166.94     17.67 o 
 -15   1  10        3.42        1.44      8.33 o 
 -14   1  10       33.20       32.85      8.10 o 
 -13   1  10        1.15        4.29      6.23 o 
 -12   1  10      413.08      417.07     16.42 o 
 -11   1  10      104.76      136.50     10.08 o 
 -10   1  10      115.41      122.65      9.28 o 
  -9   1  10       24.09       24.23      5.81 o 
  -8   1  10      145.24      141.44      9.10 o 
  -7   1  10       19.42       23.81      4.32 o 
  -6   1  10      546.22      523.27      9.53 o 
  -5   1  10       15.14       13.08      4.51 o 
  -4   1  10        1.65        2.36      4.28 o 
  -3   1  10      448.06      460.57     12.98 o 
  -2   1  10      382.15      362.69     14.04 o 
  -1   1  10        2.49        1.62      5.44 o 
   0   1  10      177.11      182.37     11.45 o 
   1   1  10     1265.17     1227.00     26.28 o 
   2   1  10      270.51      247.51     12.99 o 
   3   1  10      188.03      187.91     10.66 o 
   4   1  10      123.35      107.11      8.25 o 
   5   1  10       26.99       20.30      5.92 o 
   6   1  10       73.19       69.99      7.66 o 
   7   1  10      191.28      164.61     16.80 o 
   8   1  10      371.99      382.28     21.50 o 
   9   1  10        4.36        0.00      9.74 o 
  10   1  10       90.30       67.75     14.77 o 
  11   1  10       17.69       32.45     12.19 o 
  12   1  10      133.22      119.57     15.89 o 
  13   1  10       67.90       44.25     13.25 o 
  14   1  10        9.04        0.00     13.88 o 
  15   1  10       21.36       11.20     13.62 o 
  16   1  10       11.38        0.00     14.58 o 
 -20   2  10        5.55        3.10     12.94 o 
 -19   2  10       59.76       60.02     13.29 o 
 -18   2  10        8.53       23.04     13.51 o 
 -17   2  10        4.08        3.96     12.08 o 
 -16   2  10      118.88      127.39     12.81 o 
 -15   2  10        3.64        0.81     10.69 o 
 -14   2  10       59.28       70.50     10.59 o 
 -13   2  10        3.46        2.86      9.55 o 
 -12   2  10      109.04      114.57     11.49 o 
 -11   2  10       10.66        8.60      9.36 o 
 -10   2  10       43.56       46.02      9.00 o 
  -9   2  10        5.88        1.43      8.21 o 
  -8   2  10      463.00      450.78     17.94 o 
  -7   2  10       67.49       58.99      8.49 o 
  -6   2  10       63.79       67.90      8.51 o 
  -5   2  10        0.19        0.00      7.18 o 
  -4   2  10      184.62      185.77     11.51 o 
  -3   2  10      247.39      256.27      9.40 o 
  -2   2  10      114.69      121.47      7.61 o 
  -1   2  10       57.39       61.55      6.85 o 
   0   2  10      175.69      177.02     10.53 o 
   1   2  10       48.03       55.85      7.80 o 
   2   2  10      451.10      440.04     16.05 o 
   3   2  10       86.47       61.01      8.38 o 
   4   2  10      148.12      146.48     11.01 o 
   5   2  10      125.90      128.23     12.38 o 
   6   2  10      459.79      430.97     20.12 o 
   7   2  10       30.81       18.06      9.11 o 
   8   2  10        2.54        0.00      9.25 o 
   9   2  10       15.69        0.00     10.99 o 
  10   2  10       16.33       16.77     14.11 o 
  11   2  10       75.02       66.63     20.82 o 
  12   2  10       10.45        2.60     15.37 o 
  13   2  10       17.12       23.32     15.37 o 
  14   2  10        2.87        0.00     14.08 o 
  15   2  10        0.22        0.00     15.57 o 
 -18   3  10       12.20       24.37     19.41 o 
 -17   3  10       19.13       29.55     15.00 o 
 -16   3  10        0.78        8.96     15.38 o 
 -15   3  10       36.64       31.44     13.09 o 
 -14   3  10       43.86       60.75     13.94 o 
 -13   3  10        3.37        8.26     13.32 o 
 -12   3  10       11.66        4.77     13.01 o 
 -11   3  10       19.48       29.14     13.04 o 
 -10   3  10       15.46       18.67     13.03 o 
  -9   3  10       26.55       35.85     11.20 o 
  -8   3  10        3.75        4.03     11.21 o 
  -7   3  10       32.47       27.59     11.89 o 
  -6   3  10       15.24        8.57     11.21 o 
  -5   3  10      257.58      248.57     17.40 o 
  -4   3  10       24.73       41.24     11.24 o 
  -3   3  10      335.60      357.90     19.81 o 
  -2   3  10        2.80        0.00     10.94 o 
  -1   3  10        7.99        5.76     10.78 o 
   0   3  10      182.08      186.97     14.82 o 
   1   3  10        0.86        0.00      9.54 o 
   2   3  10       37.46       34.06      9.64 o 
   3   3  10       82.10       86.10     10.10 o 
   4   3  10       49.10       40.71      9.34 o 
   5   3  10      343.27      364.86     18.12 o 
   6   3  10       22.89       22.94      9.65 o 
   7   3  10      315.88      336.29     18.14 o 
   8   3  10      319.29      360.78     18.54 o 
   9   3  10       70.55       86.00     12.51 o 
  10   3  10       61.18       71.07     12.53 o 
  11   3  10      220.74      249.45     21.01 o 
  12   3  10       23.37       35.99     15.70 o 
  13   3  10        9.56       18.86     19.44 o 
 -14   4  10        2.60       17.83     15.93 o 
 -13   4  10        0.14       13.33     16.39 o 
 -12   4  10       17.39        0.00     16.39 o 
 -11   4  10      117.82      111.77     15.11 o 
 -10   4  10       10.91       12.12     14.51 o 
  -9   4  10       11.32        7.29     13.50 o 
  -8   4  10        1.33        0.00     13.50 o 
  -7   4  10       20.24       16.91     12.97 o 
  -6   4  10       76.12       86.20     14.00 o 
  -5   4  10       38.31       32.02     13.05 o 
  -4   4  10       68.62       63.01     13.29 o 
  -3   4  10       20.36       18.74     11.99 o 
  -2   4  10       25.90       26.15     12.57 o 
  -1   4  10       68.04       60.12     12.80 o 
   0   4  10       20.54       20.48     11.52 o 
   1   4  10        1.17        0.00     13.48 o 
   2   4  10      144.53      138.62     15.88 o 
   3   4  10        2.30        9.62     13.11 o 
   4   4  10      337.61      348.47     25.55 o 
   5   4  10      167.15      185.85     20.83 o 
   6   4  10        2.36        6.84     15.71 o 
   7   4  10       42.62       40.12     17.14 o 
   8   4  10       33.82       39.43     20.10 o 
   9   4  10        2.92        0.00     18.32 o 
 -21   1  11       44.99       32.79     14.89 o 
 -20   1  11       12.88       10.18     14.73 o 
 -19   1  11       10.01        3.67     13.93 o 
 -18   1  11        0.16        0.00     13.44 o 
 -17   1  11       13.03        4.17     12.68 o 
 -16   1  11        0.01        0.00     13.01 o 
 -15   1  11       37.70       22.99     10.22 o 
 -14   1  11        8.36        7.36     10.34 o 
 -13   1  11      331.76      348.02     19.49 o 
 -12   1  11      129.09      134.46     13.07 o 
 -11   1  11       58.19       47.59      7.59 o 
 -10   1  11      232.49      227.95     11.82 o 
  -9   1  11       90.73       90.75      7.56 o 
  -8   1  11       91.02       84.75      7.71 o 
  -7   1  11       64.38       69.89      7.43 o 
  -6   1  11        2.42        0.00      5.47 o 
  -5   1  11       19.17        8.88      4.95 o 
  -4   1  11      100.73      110.77      7.26 o 
  -3   1  11      161.76      148.35      8.61 o 
  -2   1  11      743.44      714.21     18.44 o 
  -1   1  11      117.61      115.07      8.28 o 
   0   1  11      129.53      148.34     11.12 o 
   1   1  11      510.62      511.14     18.34 o 
   2   1  11       77.02       79.18      8.44 o 
   3   1  11       89.72       82.05      8.25 o 
   4   1  11       30.09       38.19      7.08 o 
   5   1  11      116.90      123.34     10.04 o 
   6   1  11       23.73       30.68     10.27 o 
   7   1  11      150.81      158.34     24.54 o 
   8   1  11        1.02        0.00     10.72 o 
   9   1  11        0.30        6.56     11.18 o 
  10   1  11        1.50        0.00     12.83 o 
  11   1  11       38.29        7.82     13.24 o 
  12   1  11        6.70        2.44     13.69 o 
  13   1  11       11.40       27.24     14.01 o 
  14   1  11        1.51        0.00     13.82 o 
 -19   2  11        0.20        0.00     15.86 o 
 -18   2  11        8.47        0.00     13.96 o 
 -17   2  11       73.33       58.78     13.88 o 
 -16   2  11        9.11        6.08     11.93 o 
 -15   2  11        1.82        0.39     10.98 o 
 -14   2  11       15.04       23.62     10.90 o 
 -13   2  11       17.32        7.25     10.36 o 
 -12   2  11      194.16      180.64     14.35 o 
 -11   2  11       13.51        5.67      9.57 o 
 -10   2  11       31.33       31.76      9.37 o 
  -9   2  11       76.84       87.45      9.72 o 
  -8   2  11      195.38      210.17     12.94 o 
  -7   2  11       27.96       16.71      7.83 o 
  -6   2  11       74.39       73.45      8.95 o 
  -5   2  11       25.74       20.11      7.25 o 
  -4   2  11        2.36        0.00      7.24 o 
  -3   2  11        6.53        7.42      6.93 o 
  -2   2  11       96.08       83.68      8.81 o 
  -1   2  11        9.31        3.47      8.67 o 
   0   2  11        0.11       10.94      6.37 o 
   1   2  11       14.05       15.52      7.05 o 
   2   2  11       13.54       10.55      7.34 o 
   3   2  11       32.47       37.67      8.28 o 
   4   2  11        4.52        6.09      8.68 o 
   5   2  11       18.46       26.46      9.10 o 
   6   2  11       45.01       42.44     10.83 o 
   7   2  11       30.44       35.06     10.08 o 
   8   2  11       50.78       61.41     12.68 o 
   9   2  11      136.87      145.36     15.79 o 
  10   2  11        4.81        0.00     15.38 o 
  11   2  11       32.93       30.14     15.11 o 
  12   2  11       30.76       49.71     17.59 o 
  13   2  11       27.74       37.46     16.65 o 
 -17   3  11        2.63        5.12     16.17 o 
 -16   3  11        0.07       14.55     16.24 o 
 -15   3  11       33.89       34.05     15.06 o 
 -14   3  11        0.82       11.38     15.15 o 
 -13   3  11        0.19        2.74     15.57 o 
 -12   3  11       12.45       14.16     13.07 o 
 -11   3  11       15.36        5.09     13.79 o 
 -10   3  11        2.17        1.66     12.51 o 
  -9   3  11       13.21        0.00     12.01 o 
  -8   3  11       47.96       28.50     11.49 o 
  -7   3  11        1.05        0.00     11.37 o 
  -6   3  11       50.85       37.22     11.68 o 
  -5   3  11       29.39       16.76     11.52 o 
  -4   3  11       39.16       29.54     11.94 o 
  -3   3  11       30.68       31.96     11.58 o 
  -2   3  11        0.07        0.00     11.43 o 
  -1   3  11       24.16       32.24     11.38 o 
   0   3  11        3.41        0.00     11.27 o 
   1   3  11        0.06        0.00     12.23 o 
   2   3  11        0.03        0.00     11.41 o 
   3   3  11       30.72       38.61     11.87 o 
   4   3  11        0.03       12.15     12.21 o 
   5   3  11       26.14       12.98     12.86 o 
   6   3  11      121.52      144.34     18.28 o 
   7   3  11        5.26        1.19     10.17 o 
   8   3  11       37.77       35.48     11.22 o 
   9   3  11        0.15        0.00     12.58 o 
  10   3  11        7.44        8.99     14.59 o 
 -12   4  11        6.32        1.34     15.96 o 
 -11   4  11        6.23        8.09     14.18 o 
 -10   4  11        1.25        0.00     15.15 o 
  -9   4  11       62.82       57.17     14.69 o 
  -8   4  11        1.07       18.35     14.11 o 
  -7   4  11        3.73        0.00     13.71 o 
  -6   4  11       26.72       17.01     13.58 o 
  -5   4  11        0.32       14.49     13.77 o 
  -4   4  11       59.90       60.99     12.71 o 
  -3   4  11       40.63       33.15     12.91 o 
  -2   4  11        9.34        7.93     13.36 o 
  -1   4  11        1.25        0.00     14.23 o 
   0   4  11       78.13      127.70     21.64 o 
   1   4  11       11.10       22.34     13.57 o 
   2   4  11      152.14      165.24     18.19 o 
   3   4  11      110.16      135.79     19.47 o 
   4   4  11       34.27       39.28     16.88 o 
   5   4  11       27.13       29.18     18.52 o 
   6   4  11      107.32      119.74     18.96 o 
 -20   0  12      236.98      238.61     37.07 o 
 -19   0  12        3.69        0.00     21.51 o 
 -18   0  12        7.91       17.56     24.34 o 
 -17   0  12        1.27        0.00     14.89 o 
 -16   0  12       79.75       98.27     16.70 o 
 -15   0  12        0.21        0.45     13.42 o 
 -14   0  12       36.61       30.56     13.01 o 
 -13   0  12        0.33        5.93     10.27 o 
 -12   0  12      150.09      169.80     15.30 o 
 -11   0  12       91.00       99.37     17.79 o 
 -10   0  12       37.93       42.70      8.61 o 
  -9   0  12        1.32        9.54      9.09 o 
  -8   0  12        0.99        0.00      9.58 o 
  -7   0  12     1279.61     1381.58     36.90 o 
  -6   0  12       56.07       52.08     10.87 o 
  -5   0  12       69.60       81.84     16.80 o 
  -4   0  12     1118.20     1216.66     42.75 o 
  -3   0  12      926.34      980.29     28.48 o 
  -2   0  12     1359.99     1408.43     33.59 o 
  -1   0  12       57.65       61.44     11.95 o 
   0   0  12        3.15        1.57     17.48 o 
   1   0  12        4.22       30.99     30.79 o 
   2   0  12      568.98      538.68     39.30 o 
   3   0  12        9.33       14.40     17.92 o 
   4   0  12      508.90      525.52     28.54 o 
   5   0  12       58.34       46.69     12.66 o 
   6   0  12       10.54       10.17     12.82 o 
   7   0  12       91.02      108.27     40.98 o 
   8   0  12        1.06        4.53     17.64 o 
   9   0  12      397.46      318.63     40.65 o 
  10   0  12      134.48      146.72     24.51 o 
  11   0  12       20.72       19.30     20.89 o 
  12   0  12      184.18      144.58     29.68 o 
  13   0  12       18.83       22.41     23.52 o 
 -19   1  12        2.28        0.00     14.00 o 
 -18   1  12       25.17       26.18     14.32 o 
 -17   1  12       22.23       39.54     13.06 o 
 -16   1  12       15.77        0.00     13.20 o 
 -15   1  12       47.24       69.50     13.22 o 
 -14   1  12       24.73       23.84     11.05 o 
 -13   1  12       21.12       39.62     10.56 o 
 -12   1  12        4.16        0.00      9.71 o 
 -11   1  12       34.87       35.00      9.64 o 
 -10   1  12       18.64       27.27      8.45 o 
  -9   1  12      117.55      108.27     10.33 o 
  -8   1  12       18.55       12.20      8.12 o 
  -7   1  12        7.93       13.39      7.55 o 
  -6   1  12        9.92        9.98      7.34 o 
  -5   1  12       20.00       21.34      8.35 o 
  -4   1  12       73.48       71.29      9.41 o 
  -3   1  12      123.96      116.43      9.65 o 
  -2   1  12       89.02       67.04      8.22 o 
  -1   1  12     1140.84     1084.40     25.15 o 
   0   1  12       47.43       36.22      6.72 o 
   1   1  12        0.10        0.00      7.24 o 
   2   1  12        0.12        0.84      7.05 o 
   3   1  12      388.62      400.03     15.79 o 
   4   1  12        3.22        4.70      9.36 o 
   5   1  12       45.47       29.74     11.38 o 
   6   1  12      142.77      161.65     16.46 o 
   7   1  12        1.61        0.00     12.05 o 
   8   1  12        9.44       13.53     15.01 o 
   9   1  12       36.71       22.66     15.25 o 
  10   1  12       21.36        8.17     13.47 o 
  11   1  12       21.25       22.60     14.45 o 
  12   1  12       11.63       39.40     14.99 o 
 -17   2  12        0.50        0.00     18.23 o 
 -16   2  12        1.93        0.00     16.97 o 
 -15   2  12       13.95        5.25     13.82 o 
 -14   2  12       61.85       52.08     14.02 o 
 -13   2  12       12.15       14.16     12.82 o 
 -12   2  12       29.13       14.03     10.59 o 
 -11   2  12        6.26       18.86     10.24 o 
 -10   2  12      145.00      116.58     11.38 o 
  -9   2  12       73.39       75.93     10.34 o 
  -8   2  12       14.60       12.42      8.75 o 
  -7   2  12       42.85       46.72      8.79 o 
  -6   2  12        0.38        0.00      8.21 o 
  -5   2  12       33.19       44.28      8.10 o 
  -4   2  12        1.31        0.00      8.29 o 
  -3   2  12       45.59       32.71      8.09 o 
  -2   2  12       23.64       24.88      9.72 o 
  -1   2  12       12.71       17.05      9.05 o 
   0   2  12       17.21       27.11      9.06 o 
   1   2  12      186.94      208.26     15.49 o 
   2   2  12       75.78       71.61     12.86 o 
   3   2  12       72.99       59.78     13.10 o 
   4   2  12        0.22        0.00      9.68 o 
   5   2  12        0.84        0.00     10.08 o 
   6   2  12       50.65       52.59     10.49 o 
   7   2  12       12.04        6.98     12.81 o 
   8   2  12        1.54        0.00     13.37 o 
   9   2  12        9.85       12.49     13.39 o 
  10   2  12       59.31       59.75     16.68 o 
  11   2  12       54.65       52.32     16.69 o 
 -14   3  12       30.20       42.86     16.97 o 
 -13   3  12        0.77        0.00     15.90 o 
 -12   3  12       23.06       30.90     13.88 o 
 -11   3  12        5.08       10.51     13.03 o 
 -10   3  12        7.09        0.00     13.57 o 
  -9   3  12       69.45       69.36     13.33 o 
  -8   3  12       36.33       29.58     12.68 o 
  -7   3  12       43.56       57.38     13.13 o 
  -6   3  12       98.97       92.17     13.70 o 
  -5   3  12       25.16       23.05     12.76 o 
  -4   3  12      138.97      151.52     18.99 o 
  -3   3  12      137.48      115.24     14.90 o 
  -2   3  12        4.50       11.18     12.41 o 
  -1   3  12        0.63        0.00     11.90 o 
   0   3  12      210.53      199.04     18.21 o 
   1   3  12       23.80       22.08     12.94 o 
   2   3  12      120.63      118.14     13.06 o 
   3   3  12       27.72       45.05     14.04 o 
   4   3  12       32.52       34.18     13.46 o 
   5   3  12        4.78       18.12     14.28 o 
   6   3  12        4.95        0.00     14.12 o 
   7   3  12        0.05        0.00     13.17 o 
   8   3  12        3.91        0.00     15.93 o 
  -8   4  12       22.13       36.82     16.50 o 
  -7   4  12       25.59       13.37     14.68 o 
  -6   4  12       37.22       49.38     15.13 o 
  -5   4  12        5.24        0.00     14.35 o 
  -4   4  12      126.38      133.28     16.74 o 
  -3   4  12        7.83        5.28     15.61 o 
  -2   4  12        2.97        0.95     15.62 o 
  -1   4  12       68.98       59.41     15.55 o 
   0   4  12       28.74       33.41     15.92 o 
   1   4  12       43.36       56.96     15.25 o 
 -17   1  13        0.21        2.56     13.98 o 
 -16   1  13       64.98       63.69     13.30 o 
 -15   1  13       22.04       17.80     13.03 o 
 -14   1  13       41.85       42.51     12.98 o 
 -13   1  13        0.70        5.04     11.25 o 
 -12   1  13       34.58       44.13     12.46 o 
 -11   1  13      131.78      109.13     11.15 o 
 -10   1  13       47.27       50.89      9.46 o 
  -9   1  13        1.12        0.00      9.00 o 
  -8   1  13       15.87        9.08      8.68 o 
  -7   1  13      113.59      117.20     10.32 o 
  -6   1  13       10.85       17.49      8.17 o 
  -5   1  13       17.83       19.95      8.10 o 
  -4   1  13        0.04        0.00      8.94 o 
  -3   1  13      197.56      213.42     14.87 o 
  -2   1  13       22.64       12.51      9.69 o 
  -1   1  13       77.37       73.96     11.28 o 
   0   1  13        8.22        3.40      8.56 o 
   1   1  13        4.02        9.52      8.01 o 
   2   1  13       11.68       13.67      8.51 o 
   3   1  13        4.58        1.00      9.47 o 
   4   1  13      141.58      135.01     15.57 o 
   5   1  13      169.40      192.67     17.52 o 
   6   1  13        0.61       12.73     12.99 o 
   7   1  13      122.51      152.63     20.49 o 
   8   1  13       77.08       75.03     17.33 o 
   9   1  13       10.53        6.46     14.47 o 
  10   1  13       27.89       43.29     14.14 o 
 -15   2  13       19.61       16.20     18.01 o 
 -14   2  13      117.36      122.73     17.18 o 
 -13   2  13       10.78       12.97     13.98 o 
 -12   2  13       23.51       23.44     11.71 o 
 -11   2  13       12.82       19.08     12.05 o 
 -10   2  13        2.55        9.06     11.42 o 
  -9   2  13        2.03        0.92     11.13 o 
  -8   2  13       51.48       67.08     12.24 o 
  -7   2  13       20.62       11.91     11.39 o 
  -6   2  13       91.46      111.79     13.17 o 
  -5   2  13       56.31       54.40     11.40 o 
  -4   2  13        1.13        0.00     11.32 o 
  -3   2  13       42.15       29.33     11.37 o 
  -2   2  13       78.79       83.43     12.42 o 
  -1   2  13        0.26        3.14     10.36 o 
   0   2  13       67.54       65.45     11.89 o 
   1   2  13      104.63      105.44     13.38 o 
   2   2  13       10.32       15.49     11.88 o 
   3   2  13       95.03       96.68     15.39 o 
   4   2  13        4.51        2.28     14.20 o 
   5   2  13       17.09       55.02     14.70 o 
   6   2  13      146.92      154.00     16.97 o 
   7   2  13        3.20       12.81     19.41 o 
   8   2  13      106.69      124.90     27.80 o 
 -11   3  13        0.44        2.14     14.02 o 
 -10   3  13        8.09        6.89     14.67 o 
  -9   3  13       53.45       52.79     13.82 o 
  -8   3  13       47.00       50.03     13.64 o 
  -7   3  13        7.55       16.01     13.18 o 
  -6   3  13       70.00       39.65     13.68 o 
  -5   3  13       18.54       31.98     12.92 o 
  -4   3  13        0.60        0.40     13.50 o 
  -3   3  13        1.25       11.11     12.81 o 
  -2   3  13       43.17       34.41     13.97 o 
  -1   3  13        8.92       11.35     14.74 o 
   0   3  13       55.81       75.37     14.98 o 
   1   3  13        2.29        9.92     13.34 o 
   2   3  13        0.46       16.33     14.33 o 
   3   3  13       57.62       90.52     15.88 o 
   4   3  13        0.93        0.00     14.10 o 
 -15   0  14      154.22      177.66     29.75 o 
 -14   0  14       10.87       26.79     23.18 o 
 -13   0  14       25.79       40.79     19.16 o 
 -12   0  14        4.46        3.86     20.13 o 
 -11   0  14        8.12       18.46     15.71 o 
 -10   0  14       99.44      109.64     16.83 o 
  -9   0  14       21.79       25.49     24.54 o 
  -8   0  14        0.66        1.27     18.30 o 
  -7   0  14        0.14        5.13     14.24 o 
  -6   0  14       25.36       40.97     14.61 o 
  -5   0  14     1082.92      916.24     69.80 o 
  -4   0  14       18.39        2.48     26.73 o 
  -3   0  14      176.87      154.13     25.38 o 
  -2   0  14      282.40      293.60     32.91 o 
  -1   0  14      162.63      169.81     27.14 o 
   0   0  14       14.02        5.56     20.01 o 
   1   0  14       51.07       49.60     19.86 o 
   2   0  14       80.54       88.45     15.81 o 
   3   0  14        0.45        0.00     16.51 o 
   4   0  14       38.06       40.25     17.97 o 
   5   0  14       97.49      101.68     26.58 o 
   6   0  14        2.89       29.56     35.80 o 
   7   0  14       30.47       56.19     21.72 o 
 -15   1  14       70.61       71.39     15.56 o 
 -14   1  14        3.40       11.21     15.56 o 
 -13   1  14        1.37        8.78     13.56 o 
 -12   1  14        4.76        4.57     11.26 o 
 -11   1  14       45.63       59.81     11.91 o 
 -10   1  14       43.11       37.49     11.23 o 
  -9   1  14        3.65        0.79     10.75 o 
  -8   1  14      174.71      165.25     13.88 o 
  -7   1  14        0.96        8.52     10.42 o 
  -6   1  14      282.72      276.11     20.95 o 
  -5   1  14        0.08        3.96     10.37 o 
  -4   1  14        3.66        7.38     10.71 o 
  -3   1  14        6.86        7.23     10.26 o 
  -2   1  14       29.88       33.03     11.10 o 
  -1   1  14        1.64        0.00     11.49 o 
   0   1  14        6.27       10.96     11.22 o 
   1   1  14        0.07        9.53     12.83 o 
   2   1  14       17.86       33.57     17.94 o 
   3   1  14       50.30       98.11     22.24 o 
   4   1  14        1.46        0.00     18.17 o 
   5   1  14        0.05        0.00     24.64 o 
   6   1  14        5.09        9.74     17.91 o 
   7   1  14        0.68        0.71     16.40 o 
 -12   2  14       52.49       38.23     14.29 o 
 -11   2  14        3.02        0.00     14.29 o 
 -10   2  14       68.75       74.01     13.55 o 
  -9   2  14        3.49       10.39     13.32 o 
  -8   2  14       11.94       15.48     12.98 o 
  -7   2  14        5.73        0.00     12.31 o 
  -6   2  14        3.96        0.00     12.57 o 
  -5   2  14        2.51        1.72     12.26 o 
  -4   2  14       78.50       67.37     12.53 o 
  -3   2  14       12.58       16.66     12.32 o 
  -2   2  14       17.08       23.10     13.48 o 
  -1   2  14       14.26       25.63     13.52 o 
   0   2  14        0.01        0.00     12.60 o 
   1   2  14        1.99        0.00     12.45 o 
   2   2  14        0.46        3.44     13.18 o 
   3   2  14       15.05       14.87     14.42 o 
   4   2  14        1.49        6.23     15.32 o 
 -11   1  15       13.31       16.30     18.01 o 
 -10   1  15      163.06      150.41     20.86 o 
  -9   1  15       72.92       61.87     14.26 o 
  -8   1  15       22.94       18.47     13.07 o 
  -7   1  15       99.84      109.20     14.65 o 
  -6   1  15      159.36      167.29     16.41 o 
  -5   1  15        7.82        0.82     12.16 o 
  -4   1  15      108.74       98.14     14.30 o 
  -3   1  15       25.91       19.85     11.82 o 
  -2   1  15       19.73       16.12     12.92 o 
  -1   1  15       60.55       55.52     14.56 o 
   0   1  15        6.20       12.01     17.47 o 
   1   1  15       36.37       39.79     17.40 o 
   2   1  15       36.26       56.20     17.79 o 
  -4   2  15        0.78        7.96     17.45 o 
                                                 
